# Supplementary material for: Pleiotropic roles of elongation factor P in Bacillus subtilis physiology revealed by phenotypic and multi-omics analyses
Source: Microbiol Spectr. 2026 Mar 4;14(4):e03142-25. doi: 10.1128/spectrum.03142-25 (PMC13055313; doi:10.1128/spectrum.03142-25)
Supplement: Table S1 — RNA-seq analysis. [file spectrum.03142-25-s0002.xlsx]

## Sheet: Sheet2
Table S1. RNA-seq analysis.
Name	locus_tag	product	Subtiwiki category id	category1	category2	category3	category4	category5		E cell/W cell, Fold change (TPM ratio)	EDGE test: E cell/W cell, FDR p-value correction	WT - Normalized means (TPM)	Efp- Normalized means (TPM)
yrkA	BSU26610	putative membrane associated protein	SW 4.4	Lifestyles	Lifestyles/ miscellaneous					23.7016	2.50357e-22	18.1157	440.721
yeaB	BSU06320	putative cation efflux transporter	SW 1.2.4.12	Cellular processes	Transporters	Transporters/ other	Other transporters			17.6323	1.00591e-20	14.6021	265.784
hisZ	BSU34930	histidyl-tRNA synthetase-like component of ATP phophoribosyltransferase	SW 3.3.1.10	Information processing	Protein synthesis, modification and degradation	Translation	Aminoacyl-tRNA synthetases			9.65395	0.000331787	3.52943	38.3999
yunF	BSU32390	conserved hypothetical protein	SW 6.7	Groups of genes	Proteins of unknown function					8.0876	1.4387e-10	5.38414	47.0886
lexA	BSU17850	transcriptional repressor of the SOS regulon	SW 3.1.5	Information processing	Genetics	DNA repair/ recombination				7.66888	3.61008e-10	112.667	867.366
cysJ	BSU33440	sulfite reductase (flavoprotein alpha-subunit)	SW 2.6.4	Metabolism	Additional metabolic pathways	Sulfur metabolism				7.11912	5.35259e-10	112.664	805.126
yunE	BSU32380	putative integral inner membrane protein	SW 6.7	Groups of genes	Proteins of unknown function					6.60317	1.28713e-10	13.4987	91.9358
yoqW	BSU20490	conserved hypothetical protein; putative general secretion pathway protein; phage SPbeta	SW 3.3.6	Information processing	Protein synthesis, modification and degradation	Protein secretion/ based on similarity				6.48103	3.76936e-09	17.5447	116.448
ydfO	BSU05490	putative dioxygenase	SW 4.3.1	Lifestyles	Coping with stress	General stress proteins (controlled by SigB)				5.97786	0.0156609	2.91298	19.9023
yoqM	BSU20580	putative membrane bound protein; phage SPbeta	SW 5.1.2	Prophages and mobile genetic elements	Prophages	SP-beta prophage				5.85929	3.64701e-07	115.099	676.83
trpE	BSU22680	anthranilate synthase	SW 2.3.1.13	Metabolism	Amino acid/ nitrogen metabolism	Biosynthesis/ acquisition of amino acids	Biosynthesis/ acquisition of aromatic amino acids			5.73469	7.73943e-10	18.1029	106.182
ydfN	BSU05480	putative oxidoreductase	SW 4.3.8	Lifestyles	Coping with stress	Resistance against oxidative and electrophile stress				5.50879	0.0176063	0.539483	5.2263
ligB	BSU20500	bacteriophage SPbeta DNA ligase	SW 3.1.1	Information processing	Genetics	DNA replication				5.46002	1.53973e-06	1.51021	10.4758
yfiF	BSU08250	putative transcriptional regulator (AraC/XylS family; cupin family)	SW 3.4.2.6	Information processing	Regulation of gene expression	Transcription factors and their control	Transcription factor/ other/ based on similarity			5.23829	3.73019e-07	4.34149	24.8611
iseA	BSU18380	inhibitor of cell-separation enzymes	SW 1.1.3.1	Cellular processes	Cell envelope and cell division	Cell wall degradation/ turnover	Autolysis			5.23043	7.11759e-06	214.356	1123.29
aprE	BSU10300	serine alkaline protease (subtilisin E)	SW 2.3.3.5	Metabolism	Amino acid/ nitrogen metabolism	Utilization of nitrogen sources other than amino acids	Utilization of proteins			5.21253	5.84595e-06	4251.81	22164.8
ytcQ	BSU30160	putative ABC transporter (binding lipoprotein)	SW 1.2.1.1.1	Cellular processes	Transporters	ABC transporters	Importers	Uptake of carbon sources		5.18311	1.03394e-05	99.934	520.06
yfmB	BSU07530	conserved hypothetical protein	SW 6.7	Groups of genes	Proteins of unknown function					5.13403	3.98292e-08	30.4252	158.271
bcrC	BSU36530	undecaprenyl pyrophosphate phosphatase	SW 1.1.1.8	Cellular processes	Cell envelope and cell division	Cell wall synthesis	Biosynthesis of the carrier lipid undecaprenylphosphate			5.12532	5.0354e-08	13.0538	68.9676
gerPE	BSU10680	spore germination protein	SW 4.2.4.2	Lifestyles	Sporulation	Germination	Additional germination proteins			5.06246	4.46698e-07	23.4334	120.662
ctaA	BSU14870	heme-A synthase	SW 2.6.2.6	Metabolism	Additional metabolic pathways	Biosynthesis of cofactors	Biosynthesis of heme/ siroheme			5.03548	2.45301e-05	25.3384	129.608
yfmC	BSU07520	iron-dicitrate ABC transporter (binding lipoprotein)	SW 1.2.1.1.5	Cellular processes	Transporters	ABC transporters	Importers	Uptake of iron/ siderophores		4.95257	6.43321e-07	75.6058	376.419
yuiF	BSU32040	amino acid transporter	SW 6.2	Groups of genes	Membrane proteins					4.92776	0.000112726	3.86531	21.0112
csbX	BSU27760	putative permease	SW 4.2.1.4	Lifestyles	Sporulation	Sporulation proteins	Sporulation proteins/ other			4.90644	4.62976e-06	102.734	506.013
cysI	BSU33430	sulfite reductase (hemoprotein beta-subunit)	SW 2.6.4	Metabolism	Additional metabolic pathways	Sulfur metabolism				4.9056	3.76702e-05	284.347	1396.85
trpD	BSU22670	anthranilate phosphoribosyltransferase	SW 2.3.1.13	Metabolism	Amino acid/ nitrogen metabolism	Biosynthesis/ acquisition of amino acids	Biosynthesis/ acquisition of aromatic amino acids			4.84414	4.90087e-07	8.55114	43.345
yktD	BSU14690	conserved hypothetical protein	SW 6.7	Groups of genes	Proteins of unknown function					4.81953	9.88148e-08	17.8975	88.1676
ypbG	BSU22980	putative phosphoesterase	SW 4.3.2	Lifestyles	Coping with stress	Cell envelope stress proteins (controlled by SigM, V, W, X, Y)				4.7937	5.23242e-07	13.4548	66.395
yunD	BSU32370	putative nuclease/nucleotidase/phosphoesterase	SW 6.7	Groups of genes	Proteins of unknown function					4.77096	3.6062e-07	32.359	156.269
glnR	BSU17450	transcriptional regulator (nitrogen metabolism)	SW 2.3.1.1	Metabolism	Amino acid/ nitrogen metabolism	Biosynthesis/ acquisition of amino acids	Biosynthesis/ acquisition of glutamate/ glutamine/ ammonium assimilation			4.50461	3.25823e-05	49.5344	224.886
gerPC	BSU10700	spore germination protein	SW 4.2.4.2	Lifestyles	Sporulation	Germination	Additional germination proteins			4.47678	9.21111e-07	24.6898	112.269
yhgD	BSU10150	putative transcriptional regulator	SW 3.4.2.6	Information processing	Regulation of gene expression	Transcription factors and their control	Transcription factor/ other/ based on similarity			4.4595	0.00149158	3.48645	17.2776
rodA	BSU38120	factor involved in extension of the lateral walls of the cell	SW 1.1.2	Cellular processes	Cell envelope and cell division	Cell shape				4.43846	5.71695e-06	9.39162	43.4035
yvcS	BSU34690	putative ABC transporter (permease)	SW 1.2.1.2.3	Cellular processes	Transporters	ABC transporters	Exporters	Export of peptides		4.38193	8.43006e-06	9.76392	44.4757
nap	BSU05440	carboxylesterase NP	SW 2.4.1.4	Metabolism	Lipid metabolism	Utilization of lipids	Utilization of lipids/ other			4.3021	1.88907e-06	35.3709	153.82
tboILV	BSU_misc_RNA_45									4.29583	0.00104328	10.1102	45.0796
yplP	BSU21780	transcriptional enhancer	SW 3.4.2.5	Information processing	Regulation of gene expression	Transcription factors and their control	Transcription factors/ other			4.19038	2.59251e-05	64.3667	271.316
ydaH	BSU04230	putative integral inner membrane protein	SW 1.1.1.1	Cellular processes	Cell envelope and cell division	Cell wall synthesis	Biosynthesis of peptidoglycan			4.18422	0.000579297	2.4395	11.7995
trpC	BSU22660	indole-3-glycerol phosphate synthase	SW 2.3.1.13	Metabolism	Amino acid/ nitrogen metabolism	Biosynthesis/ acquisition of amino acids	Biosynthesis/ acquisition of aromatic amino acids			4.13413	9.19108e-06	9.7068	41.6963
yjbC	BSU11490	putative thiol oxidation management factor; putative acetyltransferase	SW 4.3.1	Lifestyles	Coping with stress	General stress proteins (controlled by SigB)				4.1111	6.79703e-05	109.81	452.994
obg	BSU27920	GTPase involved in cell partioning and DNA repair	SW 3.3.1.6	Information processing	Protein synthesis, modification and degradation	Translation	Ribosome assembly			3.99727	3.18225e-05	162.965	652.913
yqjL	BSU23830	putative hydrolase	SW 4.3.1	Lifestyles	Coping with stress	General stress proteins (controlled by SigB)				3.96479	6.98419e-05	39.7227	158.975
yxaM	BSU39930	putative efflux transporter	SW 4.3.14	Lifestyles	Coping with stress	Resistance against toxins/ antibiotics/ based on similarity				3.88069	0.000259553	94.0225	366.312
ykoA	BSU14420	hypothetical protein	SW 6.2	Groups of genes	Membrane proteins					3.85571	0.000274652	1.7914	8.33499
fadR	BSU28550	transcriptional regulator of fatty acids degradation (TetR/AcrR family)	SW 2.4.1.3	Metabolism	Lipid metabolism	Utilization of lipids	Utilization of fatty acids			3.85318	0.000522717	188.095	726.193
resB	BSU23140	factor required for cytochrome c synthesis	SW 2.1.2.4	Metabolism	Electron transport and ATP synthesis	Respiration	Respiration/ other			3.84898	9.24935e-05	67.032	259.429
relQ	BSU38480	(p)ppGpp synthetase	SW 2.5.3	Metabolism	Nucleotide metabolism	Metabolism of signalling nucleotides				3.84819	9.18501e-05	8.54059	34.2899
yebC	BSU06380	putative integral inner membrane protein	SW 4.3.2	Lifestyles	Coping with stress	Cell envelope stress proteins (controlled by SigM, V, W, X, Y)				3.82122	4.24461e-05	26.4466	102.469
yebD	BSU06390	hypothetical protein	SW 6.7	Groups of genes	Proteins of unknown function					3.78171	0.00134808	5.38264	21.7465
yyaO	BSU40790	conserved hypothetical protein	SW 6.7	Groups of genes	Proteins of unknown function					3.69878	6.01127e-05	0.308666	2.49108
isp	BSU13190	intracellular serine protease	SW 2.3.3.5	Metabolism	Amino acid/ nitrogen metabolism	Utilization of nitrogen sources other than amino acids	Utilization of proteins			3.65134	0.000302608	971.305	3547.89
yozZ	BSU18909	putative phage holin (fragment)	SW 6.7	Groups of genes	Proteins of unknown function					3.64318	8.94201e-06	0.175634	1.96146
yrhH	BSU27180	putative methyltransferase	SW 4.3.2	Lifestyles	Coping with stress	Cell envelope stress proteins (controlled by SigM, V, W, X, Y)				3.64218	0.00035438	0.675501	3.78138
fhuD	BSU33320	ferrichrome ABC transporter (ferrichrome-binding lipoprotein)	SW 1.2.1.1.5	Cellular processes	Transporters	ABC transporters	Importers	Uptake of iron/ siderophores		3.63592	0.0003478	3.2436	13.1114
yrbE	BSU27770	putative oxidoreductase	SW 6.2	Groups of genes	Membrane proteins					3.62703	0.000168342	119.155	433.49
tnrA	BSU13310	nitrogen sensing transcriptional regulator	SW 2.3.1.1	Metabolism	Amino acid/ nitrogen metabolism	Biosynthesis/ acquisition of amino acids	Biosynthesis/ acquisition of glutamate/ glutamine/ ammonium assimilation			3.61785	0.000689575	1.88044	8.11207
mifM	BSU23880	regulator of OxaAB translation	SW 3.3.1.12	Information processing	Protein synthesis, modification and degradation	Translation	Translation/ other			3.5841	4.66189e-05	16.0569	58.8417
cydA	BSU38760	cytochrome bb' ubiquinol oxidase (subunit I)	SW 2.1.2.1	Metabolism	Electron transport and ATP synthesis	Respiration	Terminal oxidases			3.57764	0.200891	27.8471	100.916
mswB	BSU_misc_RNA_18									3.57297	0.000118177	64.3727	231.288
ykuO	BSU14160	conserved hypothetical protein	SW 6.7	Groups of genes	Proteins of unknown function					3.54844	0.000550505	0.530253	3.15579
yjbI	BSU11560	putative thiol management oxidoreductase component	SW 4.3.10	Lifestyles	Coping with stress	Resistance against other toxic compounds (nitric oxide, phenolic acids, flavonoids, oxalate)				3.53906	7.34213e-05	13.0747	47.5419
yfhA	BSU08460	iron(III) siderophore transport permease	SW 1.2.1.1.5	Cellular processes	Transporters	ABC transporters	Importers	Uptake of iron/ siderophores		3.53737	0.000486283	2.86277	11.3954
bmrR	BSU24020	transcriptional regulator (MerR family)	SW 3.4.2.5	Information processing	Regulation of gene expression	Transcription factors and their control	Transcription factors/ other			3.53166	0.000641398	7.8278	28.911
sigE	BSU15320	RNA polymerase sporulation-specific sigma-29 factor (sigma-E)	SW 3.2.1.2	Information processing	RNA synthesis and degradation	Transcription	Sigma factors			3.53009	0.000273759	198.836	703.173
ywlA	BSU36980	putative integral inner membrane protein	SW 6.2	Groups of genes	Membrane proteins					3.50731	0.000901748	2.30105	9.32415
trpP	BSU10010	tryptophan transporter	SW 1.2.3	Cellular processes	Transporters	ECF transporter				3.44764	0.000338862	119.496	413.202
lytT	BSU28920	two-component response regulator [LytS]	SW 1.1.3.1	Cellular processes	Cell envelope and cell division	Cell wall degradation/ turnover	Autolysis			3.44726	0.000143847	11.172	39.7364
rnhC	BSU28620	ribonuclease HIII	SW 3.2.4.2	Information processing	RNA synthesis and degradation	RNases	Endoribonucleases			3.44499	3.82464e-05	39.9356	138.8
yozB	BSU19140	putative integral inner membrane protein	SW 6.7	Groups of genes	Proteins of unknown function					3.41538	0.00199788	18.0651	62.907
yheN	BSU09660	putative polysaccharide deacetylase	SW 6.6	Groups of genes	Poorly characterized/ putative enzymes					3.40765	0.000157305	12.4655	43.682
ytcP	BSU30170	putative ABC transporter (permease)	SW 1.2.1.1.1	Cellular processes	Transporters	ABC transporters	Importers	Uptake of carbon sources		3.37667	0.00145262	45.8788	156.106
rrnO-16S	BSU_rRNA_1	ribosomal RNA-16S	SW 3.3.1.1	Information processing	Protein synthesis, modification and degradation	Translation	Ribosomal RNA			3.36812	0.0241278	17.5345	60.2424
ykwB	BSU13940	putative acetyltransferase	SW 4.2.1.5	Lifestyles	Sporulation	Sporulation proteins	Newly identified sporulation proteins (based on transcription profiling)			3.36597	0.00141716	251.691	848.366
ggt	BSU18410	membrane bound gamma-glutamyltranspeptidase	SW 1.1.4	Cellular processes	Cell envelope and cell division	Capsule biosynthesis and degradation				3.36213	0.00270222	716.124	2408.88
yocR	BSU19340	putative sodium-dependent transporter	SW 6.2	Groups of genes	Membrane proteins					3.34057	0.000571525	6.60004	23.2182
trpF	BSU22650	phosphoribosyl anthranilate isomerase	SW 2.3.1.13	Metabolism	Amino acid/ nitrogen metabolism	Biosynthesis/ acquisition of amino acids	Biosynthesis/ acquisition of aromatic amino acids			3.31812	0.000393809	12.9773	44.2193
ctaG	BSU14930	cytochrome aa(3) assembly factor	SW 2.1.2.1	Metabolism	Electron transport and ATP synthesis	Respiration	Terminal oxidases			3.31159	0.00116823	327.429	1085.47
tagO	BSU35530	UDP-N-acetylglucosamine:undecaprenyl-P N-acetylglucosaminyl-1-P transferase	SW 1.1.1.4	Cellular processes	Cell envelope and cell division	Cell wall synthesis	Biosynthesis of teichoic acid			3.30297	0.000592906	144.144	477.257
pstC	BSU24980	phosphate ABC transporter (permease)	SW 1.2.1.1.6	Cellular processes	Transporters	ABC transporters	Importers	Uptake of ions		3.30047	0.0727329	0.822955	3.86637
ypoP	BSU21700	putative transcriptional regulator (MarR family)	SW 3.4.2.6	Information processing	Regulation of gene expression	Transcription factors and their control	Transcription factor/ other/ based on similarity			3.29236	0.000149775	28.8087	95.9949
yuiD	BSU32060	putative integral inner membrane protein	SW 6.7	Groups of genes	Proteins of unknown function					3.29084	0.000209762	16.3192	54.8494
trpB	BSU22640	tryptophan synthase (beta subunit)	SW 2.3.1.13	Metabolism	Amino acid/ nitrogen metabolism	Biosynthesis/ acquisition of amino acids	Biosynthesis/ acquisition of aromatic amino acids			3.27041	0.000183277	35.2082	116.28
pstS	BSU24990	phosphate ABC transporter (binding lipoprotein)	SW 1.2.1.1.6	Cellular processes	Transporters	ABC transporters	Importers	Uptake of ions		3.27035	0.0355606	0.228643	1.88292
ytvB	BSU30330	putative conserved membrane protein	SW 4.2.1.5	Lifestyles	Sporulation	Sporulation proteins	Newly identified sporulation proteins (based on transcription profiling)			3.26123	0.000409858	46.3066	152.147
ywtF	BSU35840	putative transcriptional regulator	SW 1.1.1.6	Cellular processes	Cell envelope and cell division	Cell wall synthesis	Export of anionic polymers and attachment to peptidoglycan			3.23715	0.00058987	7.078	24.0311
yozG	BSU18740	putative transcriptional regulator	SW 3.4.2.6	Information processing	Regulation of gene expression	Transcription factors and their control	Transcription factor/ other/ based on similarity			3.21259	0.00198851	0.688082	3.31682
spxA	BSU11500	redox-sensitive regulator enzyme	SW 3.4.2.5	Information processing	Regulation of gene expression	Transcription factors and their control	Transcription factors/ other			3.1796	0.00109106	206.834	658.74
yeeG	BSU06820	putative phage receptor protein	SW 6.2	Groups of genes	Membrane proteins					3.17812	0.00216864	2.23644	8.19674
yocS	BSU19350	putative sodium-dependent transporter	SW 6.2	Groups of genes	Membrane proteins					3.1577	0.000169982	34.4896	109.987
qoxC	BSU38150	cytochrome aa3-600 quinol oxidase (subunit III)	SW 2.1.2.1	Metabolism	Electron transport and ATP synthesis	Respiration	Terminal oxidases			3.14113	0.0017405	53.1835	168.127
sdpR	BSU33790	transcriptional regulator (ArsR family)	SW 3.4.2.5	Information processing	Regulation of gene expression	Transcription factors and their control	Transcription factors/ other			3.13352	0.00822557	2.68355	9.47575
desK	BSU19190	two-component sensor histidine kinase [DesR]	SW 2.4.3	Metabolism	Lipid metabolism	Lipid metabolism/ other				3.12293	0.0026024	4.73677	15.8541
zur	BSU25100	transcriptional regulator (Fur family)	SW 1.3.2.3	Cellular processes	Homeostasis	Trace metal homeostasis (Cu, Zn, Ni, Mn, Mo)	Zinc			3.10327	0.000390889	37.3565	116.979
glpF	BSU09280	glycerol permease	SW 1.2.4.3	Cellular processes	Transporters	Transporters/ other	Carbohydrate transporter			3.09028	0.0043294	286.735	887.137
mtnX	BSU13600	2-hydroxy-3-keto-5-methylthiopentenyl-1- phosphatephosphatase (HK-MTPenyl-1-P phosphatase)	SW 2.3.1.10	Metabolism	Amino acid/ nitrogen metabolism	Biosynthesis/ acquisition of amino acids	Biosynthesis/ acquisition of methionine/ S-adenosylmethionine			3.08592	0.00250328	39.9054	124.188
bmr	BSU24010	multidrug-efflux transporter	SW 1.2.4.11	Cellular processes	Transporters	Transporters/ other	Other exporters			3.08123	0.0105204	56.4282	174.909
yazB	BSU00800	putative transcriptional regulator	SW 3.4.2.6	Information processing	Regulation of gene expression	Transcription factors and their control	Transcription factor/ other/ based on similarity			3.0709	0.00174024	11.4522	36.2041
glpD	BSU09300	glycerol-3-phosphate oxidase	SW 2.2.2.3	Metabolism	Carbon metabolism	Utilization of specific carbon sources	Utilization of glycerol/ glycerol-3-phosphate			3.06669	0.0041815	58.7866	181.314
yuxN	BSU33030	putative transcriptional regulator	SW 6.7	Groups of genes	Proteins of unknown function					3.05909	0.000992393	10.0976	31.9189
dnaH	BSU00330	subunit of the DNA replication complex	SW 3.1.1	Information processing	Genetics	DNA replication				3.05705	0.000662856	22.7594	70.6052
tboG	BSU_misc_RNA_39									3.0312	0.00318885	8.7387	27.5044
folK	BSU00790	7,8-dihydro-6-hydroxymethylpterin pyrophosphokinase	SW 2.6.2.5	Metabolism	Additional metabolic pathways	Biosynthesis of cofactors	Biosynthesis of folate			3.02965	0.000840438	34.1161	104.375
cspC	BSU05120	cold-shock protein	SW 3.2.2	Information processing	RNA synthesis and degradation	RNA chaperones				3.02698	0.00062637	50.3795	153.511
nprE	BSU14700	extracellular neutral metalloprotease	SW 2.3.3.5	Metabolism	Amino acid/ nitrogen metabolism	Utilization of nitrogen sources other than amino acids	Utilization of proteins			3.02217	0.0223411	425.64	1287.37
yyaP	BSU40760	putative oxidoreductase	SW 6.2	Groups of genes	Membrane proteins					3.01843	0.00516122	7.42084	23.4085
mhqA	BSU12870	putative hydroquinone-specific extradiol dioxygenase	SW 4.3.8	Lifestyles	Coping with stress	Resistance against oxidative and electrophile stress				3.01573	0.0192866	16.1565	49.7315
sdpI	BSU33780	integral membrane regulator of autophagy	SW 4.3.17	Lifestyles	Coping with stress	Toxins, antitoxins and immunity against toxins				2.99521	0.00142574	17.1361	52.3239
ybfJ	BSU02250	putative lipoprotein	SW 4.2.1.5	Lifestyles	Sporulation	Sporulation proteins	Newly identified sporulation proteins (based on transcription profiling)			2.98873	0.000535104	28.3857	85.8315
ydcK	BSU04790	conserved hypothetical protein	SW 6.7	Groups of genes	Proteins of unknown function					2.98776	0.0022178	7.50624	23.4207
ctaB	BSU14880	protoheme IX farnesyltransferase 2	SW 2.6.2.6	Metabolism	Additional metabolic pathways	Biosynthesis of cofactors	Biosynthesis of heme/ siroheme			2.97779	0.00563117	214.175	638.756
atpC	BSU36800	ATP synthase (subunit epsilon, F1 subunit)	SW 2.1.5.1	Metabolism	Electron transport and ATP synthesis	ATP synthesis	ATPase			2.9484	0.00942026	181.477	536.04
trnJ-Leu2	BSU_tRNA_17	tRNA-Leu	SW 3.3.1.7	Information processing	Protein synthesis, modification and degradation	Translation	tRNA			2.94623	0.00167335	0.505938	2.46373
yuzB	BSU32190	conserved hypothetical protein	SW 6.7	Groups of genes	Proteins of unknown function					2.94328	0.0156064	3.51368	11.3134
spo0E	BSU13640	negative regulatory phosphatase acting on Spo0A-P (sporulation)	SW 3.3.4.4	Information processing	Protein synthesis, modification and degradation	Protein modification	Protein phosphatases			2.94039	0.000551579	26.914	80.1081
yodE	BSU19570	putative lyase/dioxygenase	SW 4.3.8	Lifestyles	Coping with stress	Resistance against oxidative and electrophile stress				2.93742	0.0485661	5.11159	15.9836
sunI	BSU21490	protein of immunity to sublancin	SW 4.3.13	Lifestyles	Coping with stress	Resistance against toxins/ antibiotics				2.93186	0.00597879	11.8051	35.5769
perR	BSU08730	transcriptional regulator (Fur family)	SW 3.4.2.5	Information processing	Regulation of gene expression	Transcription factors and their control	Transcription factors/ other			2.92622	0.00412973	95.8294	281.381
tagB	BSU35760	teichoic acid primase, CDP-glycerol:N-acetyl-beta-d-mannosaminyl-1, 4-N-acetyl-d-glucosaminyldiphosphoundecaprenyl glycerophosphotransferase	SW 1.1.1.4	Cellular processes	Cell envelope and cell division	Cell wall synthesis	Biosynthesis of teichoic acid			2.92404	0.00146937	21.5737	64.0445
holB	BSU00310	DNA polymerase III delta' subunit	SW 3.1.1	Information processing	Genetics	DNA replication				2.92313	0.000752194	45.1092	132.822
oxaAB	BSU23890	Sec-independent factor for membrane protein insertion (YidC/SpoIIIJ family)	SW 3.1.7	Information processing	Genetics	Genetic competence				2.92055	0.00156937	60.1268	176.563
dnaD	BSU22350	DNA-remodelling primosomal protein	SW 3.1.1	Information processing	Genetics	DNA replication				2.90669	0.000759493	20.8649	61.6012
yoaS	BSU18730	conserved hypothetical protein; putative membrane protein	SW 6.7	Groups of genes	Proteins of unknown function					2.90296	0.00573083	2.03159	6.84911
yoeC	BSU18390	putative bacteriophage integrase	SW 6.7	Groups of genes	Proteins of unknown function					2.89369	0.00860842	1.9338	6.54266
liaG	BSU33110	conserved hypothetical protein (response to antibiotic stress)	SW 4.3.8	Lifestyles	Coping with stress	Resistance against oxidative and electrophile stress				2.89228	0.00436992	268.023	776.142
yvdS	BSU34490	putative membrane protein	SW 1.2.4.14	Cellular processes	Transporters	Transporters/ other	Multidrug exporters			2.89072	0.00360017	11.9117	35.3788
aroK	BSU03150	shikimate kinase	SW 2.3.1.13	Metabolism	Amino acid/ nitrogen metabolism	Biosynthesis/ acquisition of amino acids	Biosynthesis/ acquisition of aromatic amino acids			2.88867	0.00583272	2.80577	9.04927
rarA	BSU27530	DNA-dependent ATPase	SW 3.1.6	Information processing	Genetics	DNA repair/ recombination/ based on similarity				2.87754	0.00312335	14.4724	42.5836
yusU	BSU32930	conserved hypothetical protein	SW 6.7	Groups of genes	Proteins of unknown function					2.86951	0.00895624	2.66501	8.58204
yplQ	BSU21790	putative membrane hydrolase	SW 4.4	Lifestyles	Lifestyles/ miscellaneous					2.86778	0.0013054	37.6712	108.967
yozO	BSU19290	conserved hypothetical protein	SW 4.3.2	Lifestyles	Coping with stress	Cell envelope stress proteins (controlled by SigM, V, W, X, Y)				2.84214	0.00089636	26.5836	76.4753
rsbP	BSU34110	serine phosphatase	SW 3.3.4.4	Information processing	Protein synthesis, modification and degradation	Protein modification	Protein phosphatases			2.84083	0.00141511	21.9121	63.1688
gerPD	BSU10690	spore germination protein	SW 4.2.4.2	Lifestyles	Sporulation	Germination	Additional germination proteins			2.84009	0.00876596	10.2507	30.033
thrB	BSU32240	homoserine kinase	SW 2.3.1.6	Metabolism	Amino acid/ nitrogen metabolism	Biosynthesis/ acquisition of amino acids	Biosynthesis/ acquisition of lysine/ threonine			2.83845	0.0658013	958.85	2722.57
hisG	BSU34920	ATP phosphoribosyltransferase	SW 2.3.1.14	Metabolism	Amino acid/ nitrogen metabolism	Biosynthesis/ acquisition of amino acids	Biosynthesis/ acquisition of histidine			2.83825	0.0511386	2.63222	8.39004
spoIIIE	BSU16800	spore DNA translocase	SW 3.1.3	Information processing	Genetics	DNA condensation/ segregation				2.83389	0.00404545	115.066	327
ywfA	BSU37750	putative efflux transporter	SW 4.3.14	Lifestyles	Coping with stress	Resistance against toxins/ antibiotics/ based on similarity				2.8294	0.0324698	3.11548	9.72965
yuiA	BSU32090	conserved hypothetical protein	SW 6.7	Groups of genes	Proteins of unknown function					2.82934	0.0430148	6.19509	18.4427
fnr	BSU37310	transcriptional regulator (FNR/CAP family)	SW 2.1.1	Metabolism	Electron transport and ATP synthesis	Regulators of electron transport				2.82171	0.0424137	9.73993	28.3941
yvcR	BSU34700	putative ABC transporter (ATP-binding protein)	SW 1.2.1.2.3	Cellular processes	Transporters	ABC transporters	Exporters	Export of peptides		2.81463	0.00510859	10.6701	30.9398
trnE-Arg	BSU_tRNA_79	tRNA-Arg	SW 3.3.1.7	Information processing	Protein synthesis, modification and degradation	Translation	tRNA			2.80235	0.000862793	0.172443	1.38442
gerPF	BSU10670	spore germination protein	SW 4.2.4.2	Lifestyles	Sporulation	Germination	Additional germination proteins			2.79402	0.0127476	15.78	44.9866
lrgB	BSU28900	antiholin factor	SW 1.2.4.4	Cellular processes	Transporters	Transporters/ other	Transporter for organic acids			2.78029	0.017068	2.77189	8.59682
yerC	BSU06580	conserved hypothetical protein	SW 3.4.2.6	Information processing	Regulation of gene expression	Transcription factors and their control	Transcription factor/ other/ based on similarity			2.77955	0.00339907	44.3798	124.246
trnB-Gly1	BSU_tRNA_56	tRNA-Gly	SW 3.3.1.7	Information processing	Protein synthesis, modification and degradation	Translation	tRNA			2.77753	0.00144535	0.309833	1.74934
sspF	BSU00450	small acid-soluble spore protein (alpha/beta-type SASP)	SW 4.2.1.3	Lifestyles	Sporulation	Sporulation proteins	Small acid-soluble spore proteins			2.77576	0.0343078	1.39079	4.74838
yxaL	BSU39940	membrane associated protein kinase with beta-propeller domain	SW 3.3.4.3	Information processing	Protein synthesis, modification and degradation	Protein modification	Protein kinase/ based on similarity			2.77424	0.0181679	27.561	77.348
tagD	BSU35740	glycerol-3-phosphate cytidylyltransferase	SW 1.1.1.4	Cellular processes	Cell envelope and cell division	Cell wall synthesis	Biosynthesis of teichoic acid			2.76762	0.00257027	43.0176	119.94
fabHB	BSU10170	beta-ketoacyl-acyl carrier protein synthase III 2	SW 2.4.2.1	Metabolism	Lipid metabolism	Biosynthesis of lipids	Biosynthesis of fatty acids			2.76426	0.0145866	26.6248	74.4801
ycgT	BSU03270	putative ferredoxin/thioredoxin reductase	SW 2.1.4	Metabolism	Electron transport and ATP synthesis	Electron transport/ other/ based on similarity				2.76333	0.00349603	22.3122	62.5377
yneJ	BSU17950	putative integral inner membrane protein	SW 6.2	Groups of genes	Membrane proteins					2.76238	0.00216864	37.1624	103.538
yobB	BSU18820	putative transcriptional regulator from bacteriophage	SW 6.7	Groups of genes	Proteins of unknown function					2.76162	0.0031127	22.8537	63.994
sigG	BSU15330	RNA polymerase sporulation-specific sigma factor (sigma-G)	SW 3.2.1.2	Information processing	RNA synthesis and degradation	Transcription	Sigma factors			2.74741	0.00947378	418.581	1150.89
resC	BSU23130	factor required for cytochrome c synthesis	SW 2.1.2.4	Metabolism	Electron transport and ATP synthesis	Respiration	Respiration/ other			2.74385	0.00749093	140.57	386.575
des	BSU19180	fatty acid desaturase	SW 2.4.3	Metabolism	Lipid metabolism	Lipid metabolism/ other				2.73969	0.00592544	28.8184	79.8231
besA	BSU32010	bacillibactin trilactone hydrolase	SW 1.3.3.3	Cellular processes	Homeostasis	Acquisition of iron	Acquisition of iron / Other			2.73231	0.0202597	3.83405	11.342
ymfC	BSU16810	putative transcriptional regulator (GntR family)	SW 3.4.2.6	Information processing	Regulation of gene expression	Transcription factors and their control	Transcription factor/ other/ based on similarity			2.72989	0.00398833	61.649	169.16
lrgA	BSU28910	antiholin factor	SW 1.2.4.4	Cellular processes	Transporters	Transporters/ other	Transporter for organic acids			2.72864	0.00981058	1.21502	4.17966
ytdP	BSU30150	putative membrane bound transcriptional regulator (AraC/XylS family)	SW 3.4.2.6	Information processing	Regulation of gene expression	Transcription factors and their control	Transcription factor/ other/ based on similarity			2.72722	0.0104168	184.742	504.694
ykvA	BSU13630	conserved hypothetical protein	SW 6.7	Groups of genes	Proteins of unknown function					2.71898	0.00675469	25.6253	70.5341
liaH	BSU33120	modulator of liaIHGFSR (yvqIHGFEC) operon expression	SW 4.3.8	Lifestyles	Coping with stress	Resistance against oxidative and electrophile stress				2.71691	0.0103642	639.328	1737.86
ycxB	BSU03540	hypothetical protein	SW 6.2	Groups of genes	Membrane proteins					2.70634	0.0110942	3.01794	9.02073
rrnW-16S	BSU_rRNA_9	ribosomal RNA-16S	SW 3.3.1.1	Information processing	Protein synthesis, modification and degradation	Translation	Ribosomal RNA			2.70603	0.0314902	31.3548	85.6999
pbpH	BSU13980	penicillin-binding enzyme for formation of rod-shaped peptidoglycan cell wall	SW 1.1.1.7	Cellular processes	Cell envelope and cell division	Cell wall synthesis	Penicillin-binding proteins			2.70588	0.00709485	126.784	343.915
rrnB-16S	BSU_rRNA_19	ribosomal RNA-16S	SW 3.3.1.1	Information processing	Protein synthesis, modification and degradation	Translation	Ribosomal RNA			2.69474	0.0969675	5.45008	15.5339
yerB	BSU06570	putative lipoprotein	SW 5.2.2	Prophages and mobile genetic elements	Mobile genetic elements	Additional genes				2.6846	0.0196476	445.519	1196.88
yrkK	BSU26480	putative integral inner membrane protein	SW 6.7	Groups of genes	Proteins of unknown function					2.68108	0.0156068	5.43097	15.4014
ypjP	BSU21840	conserved hypothetical protein	SW 6.7	Groups of genes	Proteins of unknown function					2.67937	0.00817107	191.922	515.071
abrB	BSU00370	transcriptional regulator for transition state genes	SW 3.4.6	Information processing	Regulation of gene expression	Transition state regulators				2.67657	0.00495486	11.8956	32.6778
yxcE	BSU39790	conserved hypothetical protein	SW 6.2	Groups of genes	Membrane proteins					2.67638	0.00886484	9.76122	26.963
yoaF	BSU18580	hypothetical protein	SW 4.3.2	Lifestyles	Coping with stress	Cell envelope stress proteins (controlled by SigM, V, W, X, Y)				2.67615	0.00884662	8.49441	23.5704
yfmD	BSU07510	iron-dicitrate ABC transporter (permease)	SW 1.2.1.1.5	Cellular processes	Transporters	ABC transporters	Importers	Uptake of iron/ siderophores		2.67347	0.00441514	22.9023	62.0654
trnS-Lys	BSU_tRNA_49	tRNA-Lys	SW 3.3.1.7	Information processing	Protein synthesis, modification and degradation	Translation	tRNA			2.67154	0.00499365	0.586945	2.40381
liaF	BSU33100	integral inner membrane protein	SW 3.4.2.2.3	Information processing	Regulation of gene expression	Transcription factors and their control	Control of two-component response regulators	Control of response regulators/ other		2.66991	0.0105506	326.615	872.866
yfnB	BSU07330	putative hydrolase	SW 6.6	Groups of genes	Poorly characterized/ putative enzymes					2.65676	0.00896288	7.14988	19.8239
ycnI	BSU03940	conserved hypothetical protein	SW 6.2	Groups of genes	Membrane proteins					2.65301	0.00981058	45.9404	122.707
dppE	BSU12960	dipeptide ABC transporter (dipeptide-binding lipoprotein)	SW 1.2.1.1.3	Cellular processes	Transporters	ABC transporters	Importers	Uptake of peptides		2.64775	0.0121526	2498.31	6615.72
yshB	BSU28600	putative integral membrane protein	SW 6.7	Groups of genes	Proteins of unknown function					2.64451	0.00612068	11.6807	31.7121
liaR	BSU33080	two-component response regulator [YvqE] responding to cell wall stress	SW 3.4.2.1	Information processing	Regulation of gene expression	Transcription factors and their control	Two-component system response regulators			2.64426	0.00836172	114.142	302.644
rrnD-16S	BSU_rRNA_22	ribosomal RNA-16S	SW 3.3.1.1	Information processing	Protein synthesis, modification and degradation	Translation	Ribosomal RNA			2.6407	0.0434089	29.8501	79.6456
amtB	BSU36510	ammonium transporter	SW 1.2.4.8	Cellular processes	Transporters	Transporters/ other	Uptake of other small ions			2.63442	0.0326416	8.49931	23.2079
kinC	BSU14490	two-component sensor histidine kinase	SW 3.3.4.2	Information processing	Protein synthesis, modification and degradation	Protein modification	Protein kinases			2.63271	0.0164973	8.20586	22.42
ctaF	BSU14920	cytochrome caa3 oxidase (subunit IV)	SW 2.1.2.1	Metabolism	Electron transport and ATP synthesis	Respiration	Terminal oxidases			2.63036	0.0170952	211.324	556.672
ylaE	BSU14750	putative exported protein	SW 6.7	Groups of genes	Proteins of unknown function					2.62862	0.00926693	0.440681	1.97269
yraL	BSU26900	conserved hypothetical protein	SW 6.7	Groups of genes	Proteins of unknown function					2.62239	0.00640373	24.3838	64.755
bdbC	BSU33470	thiol-disulfide oxidoreductase	SW 3.1.7	Information processing	Genetics	Genetic competence				2.61861	0.00951718	55.6235	146.466
ywdK	BSU37930	conserved hypothetical protein	SW 6.2	Groups of genes	Membrane proteins					2.61694	0.00896288	9.48049	25.6184
yydJ	BSU40140	putative permease for export of a regulatory peptide	SW 1.2.1.2.3	Cellular processes	Transporters	ABC transporters	Exporters	Export of peptides		2.61399	0.0435437	6.43115	17.6179
yhfQ	BSU10330	putative iron(III) dicitrate-binding lipoprotein	SW 1.2.1.1.5	Cellular processes	Transporters	ABC transporters	Importers	Uptake of iron/ siderophores		2.61398	0.0131929	8.6488	23.4148
ydfP	BSU05500	putative membrane bound oxidoreductase	SW 4.3.1	Lifestyles	Coping with stress	General stress proteins (controlled by SigB)				2.60731	0.119284	1.98834	5.98786
rrnE-16S	BSU_rRNA_30	ribosomal RNA-16S	SW 3.3.1.1	Information processing	Protein synthesis, modification and degradation	Translation	Ribosomal RNA			2.60682	0.0761084	27.2738	71.9014
yjbH	BSU11550	putative thiol management oxidoreductase component	SW 3.3.7.4	Information processing	Protein synthesis, modification and degradation	Proteolysis	Additional proteins involved in proteolysis			2.6039	0.00501763	57.2043	149.756
ynzD	BSU17920	Spo0A-P phosphatase	SW 3.4.7.5	Information processing	Regulation of gene expression	phosphorelay	Phosphatases controlling the phosphorelay			2.60368	0.0128406	0.727835	2.69689
folB	BSU00780	dihydroneopterin aldolase	SW 2.6.2.5	Metabolism	Additional metabolic pathways	Biosynthesis of cofactors	Biosynthesis of folate			2.60286	0.00822557	17.8794	47.3391
gamP	BSU02350	phosphotransferase system (PTS) glucosamine-specific enzyme IICBA component	SW 1.1.3.3	Cellular processes	Cell envelope and cell division	Cell wall degradation/ turnover	Utilization of cell wall components			2.59947	0.031766	6.58247	17.9107
yfzA	BSU08029	conserved hypothetical protein	SW 6.7	Groups of genes	Proteins of unknown function					2.5989	0.0175217	6.79401	18.4564
ydzK	BSU04359	putative membrane protein	SW 6.7	Groups of genes	Proteins of unknown function					2.59212	0.00612183	24.6703	64.7446
ydeB	BSU05130	putative transcriptional regulator	SW 3.4.2.6	Information processing	Regulation of gene expression	Transcription factors and their control	Transcription factor/ other/ based on similarity			2.59211	0.0135743	65.607	170.857
fmnP	BSU23050	FMN permease	SW 1.2.3	Cellular processes	Transporters	ECF transporter				2.58947	0.0145866	23.6197	61.9571
yhgE	BSU10160	putative methyl-accepting protein	SW 6.2	Groups of genes	Membrane proteins					2.58474	0.0276297	14.5578	38.4204
yitP	BSU11070	conserved hypothetical protein	SW 6.2	Groups of genes	Membrane proteins					2.58455	0.142456	4.87806	13.3999
pyrR	BSU15470	transcriptional attenuator and uracil phosphoribosyltransferase activity	SW 2.5.2.4	Metabolism	Nucleotide metabolism	Biosynthesis/ acquisition of nucleotides	Biosynthesis/ acquisition of pyrimidine nucleotides			2.57361	0.024727	4.57964	12.573
ypuA	BSU23370	putative exported protein	SW 4.3.2	Lifestyles	Coping with stress	Cell envelope stress proteins (controlled by SigM, V, W, X, Y)				2.5694	0.0124861	16.1502	42.281
tagA	BSU35750	N-acetylmannosamine (ManNAc) C4 hydroxyl of a membrane-anchored N-acetylglucosaminyl diphospholipid (GlcNAc-pp-undecaprenyl, lipid I) glycosyltransferase	SW 1.1.1.4	Cellular processes	Cell envelope and cell division	Cell wall synthesis	Biosynthesis of teichoic acid			2.56775	0.0142754	100.351	258.459
yjcP	BSU11940	conserved hypothetical protein	SW 6.2	Groups of genes	Membrane proteins					2.56564	0.0206649	1.58556	4.8508
yokC	BSU21640	conserved hypothetical protein; putative phage protein	SW 5.1.2	Prophages and mobile genetic elements	Prophages	SP-beta prophage				2.55874	0.0305999	1.43194	4.44333
yfiY	BSU08440	putative iron(III) dicitrate transporter binding lipoprotein	SW 1.2.1.1.5	Cellular processes	Transporters	ABC transporters	Importers	Uptake of iron/ siderophores		2.55477	0.0207685	6.14607	16.4791
qoxA	BSU38170	cytochrome aa3-600 quinol oxidase (subunit II)	SW 2.1.2.1	Metabolism	Electron transport and ATP synthesis	Respiration	Terminal oxidases			2.55465	0.0343078	115.865	296.772
yozH	BSU18860	hypothetical protein	SW 6.7	Groups of genes	Proteins of unknown function					2.55036	0.0103642	0.370208	1.71934
ygaJ	BSU08780	putative peptidase	SW 6.7	Groups of genes	Proteins of unknown function					2.54999	0.0122705	9.14042	24.083
liaI	BSU33130	permease	SW 4.3.8	Lifestyles	Coping with stress	Resistance against oxidative and electrophile stress				2.54767	0.0184906	375.4	957.167
cspB	BSU09100	major cold-shock protein, RNA helicase co-factor, RNA co-chaperone	SW 3.2.2	Information processing	RNA synthesis and degradation	RNA chaperones				2.54261	0.0198398	66.4212	169.655
ynfC	BSU18110	conserved hypothetical protein	SW 6.2	Groups of genes	Membrane proteins					2.54226	0.0103642	72.4711	185.012
ypjQ	BSU21830	putative phosphatidylglycerophosphatase	SW 6.7	Groups of genes	Proteins of unknown function					2.53912	0.0151147	223.091	567.223
yxiE	BSU39250	phosphate starvation protein (universal stress protein A family)	SW 6.7	Groups of genes	Proteins of unknown function					2.53508	0.0691202	117.842	299.508
yfiQ	BSU08360	putative membrane component involved in biofilm formation	SW 6.2	Groups of genes	Membrane proteins					2.53487	0.022615	3.69934	10.1448
liaS	BSU33090	two-component sensor histidine kinase [YvqC] sensing cell wall stress	SW 3.3.4.2	Information processing	Protein synthesis, modification and degradation	Protein modification	Protein kinases			2.52499	0.0206972	479.892	1212.49
ylmG	BSU15400	factor involved in shape determination and osmotic tolerance	SW 6.7	Groups of genes	Proteins of unknown function					2.51498	0.0260557	5.49023	14.5653
yhdJ	BSU09490	putative acetyltransferase	SW 6.7	Groups of genes	Proteins of unknown function					2.51396	0.0189301	10.1013	26.1511
ywpF	BSU36330	conserved hypothetical protein	SW 6.7	Groups of genes	Proteins of unknown function					2.51039	0.00627671	22.9442	58.3542
thrC	BSU32250	threonine synthase	SW 2.3.1.6	Metabolism	Amino acid/ nitrogen metabolism	Biosynthesis/ acquisition of amino acids	Biosynthesis/ acquisition of lysine/ threonine			2.5085	0.114676	1277.72	3205.93
yerA	BSU06560	putative adenine deaminase YerA	SW 6.4.1	Groups of genes	Phosphoproteins	Phosphorylation on an Arg residue				2.5074	0.100146	757	1898.85
ybfK	BSU02260	carboxylesterase NP	SW 2.4.1.4	Metabolism	Lipid metabolism	Utilization of lipids	Utilization of lipids/ other			2.50569	0.0225215	8.40512	21.8135
yjbJ	BSU11570	putative murein lytic transglycosylase	SW 1.1.3.1	Cellular processes	Cell envelope and cell division	Cell wall degradation/ turnover	Autolysis			2.50052	0.0102075	13.8989	35.5048
yitO	BSU11055	putative integral inner membrane protein with HTTM domain	SW 6.2	Groups of genes	Membrane proteins					2.50048	0.103525	7.64025	19.8545
ykuN	BSU14150	short-chain flavodoxin	SW 2.1.3	Metabolism	Electron transport and ATP synthesis	Electron transport/ other				2.49969	0.024899	0.267048	1.41738
yhjB	BSU10450	putative Na+/metabolite cotransporter	SW 1.2.4.12	Cellular processes	Transporters	Transporters/ other	Other transporters			2.4864	0.017068	139.851	348.468
fadB	BSU28540	enoyl-CoA hydratase	SW 2.4.1.3	Metabolism	Lipid metabolism	Utilization of lipids	Utilization of fatty acids			2.47526	0.0495636	367.378	910.091
ypoC	BSU22330	conserved hypothetical protein	SW 6.2	Groups of genes	Membrane proteins					2.475	0.0196476	14.6741	37.056
mpr	BSU02240	extracellular glutamyl-endopeptidase	SW 2.3.3.5	Metabolism	Amino acid/ nitrogen metabolism	Utilization of nitrogen sources other than amino acids	Utilization of proteins			2.47409	0.0175217	181.193	449.024
hisC	BSU22620	histidinol-phosphate aminotransferase; tyrosine/phenylalanine aminotransferase	SW 2.3.1.13	Metabolism	Amino acid/ nitrogen metabolism	Biosynthesis/ acquisition of amino acids	Biosynthesis/ acquisition of aromatic amino acids			2.47239	0.0251603	111.319	275.959
abh	BSU14480	transcriptional regulator	SW 3.4.6	Information processing	Regulation of gene expression	Transition state regulators				2.46567	0.0123964	15.2866	38.4246
trnB-Leu2	BSU_tRNA_57	tRNA-Leu	SW 3.3.1.7	Information processing	Protein synthesis, modification and degradation	Translation	tRNA			2.46202	0.0227264	0.984659	3.15527
rrnB-23S	BSU_rRNA_20	ribosomal RNA-23S	SW 3.3.1.1	Information processing	Protein synthesis, modification and degradation	Translation	Ribosomal RNA			2.46082	0.0876711	42.0592	104.231
hisJ	BSU29620	histidinol phosphate phosphatase	SW 2.3.1.14	Metabolism	Amino acid/ nitrogen metabolism	Biosynthesis/ acquisition of amino acids	Biosynthesis/ acquisition of histidine			2.46068	0.00942026	18.9151	47.2743
atpD	BSU36810	ATP synthase (subunit beta, component F1)	SW 2.1.5.1	Metabolism	Electron transport and ATP synthesis	ATP synthesis	ATPase			2.4606	0.0501443	752.387	1852.06
pelC	BSU34950	secreted pectate lyase	SW 2.2.2.27	Metabolism	Carbon metabolism	Utilization of specific carbon sources	Utilization of other polymeric carbohydrates			2.45859	0.0276125	6.61355	16.9893
yteP	BSU30135	putative permease	SW 1.2.1.1.1	Cellular processes	Transporters	ABC transporters	Importers	Uptake of carbon sources		2.45751	0.0261091	22.9331	57.087
fadN	BSU32840	enoyl-CoA hydratase / 3-hydroxyacyl-CoA dehydrogenase	SW 2.4.1.3	Metabolism	Lipid metabolism	Utilization of lipids	Utilization of fatty acids			2.45701	0.0645433	550.533	1353.39
cypB	BSU27160	cytochrome P450 CYP102A3	SW 2.1.3	Metabolism	Electron transport and ATP synthesis	Electron transport/ other				2.4548	0.0391427	133.118	327.506
ykzU	BSU14072	conserved hypothetical protein	SW 6.7	Groups of genes	Proteins of unknown function					2.44527	0.043547	22.4707	55.6694
yrdB	BSU26770	putative integral inner membrane protein	SW 6.7	Groups of genes	Proteins of unknown function					2.44274	0.0336698	3.34886	8.90176
ydzW_6	BSU06079	putative phosphomannomutase; internal part of YdzW	SW 5.1.5	Prophages and mobile genetic elements	Prophages	Prophage 3				2.4408	0.0368214	2.83614	7.64285
ywcC	BSU38220	putative transcriptional regulator	SW 3.4.2.5	Information processing	Regulation of gene expression	Transcription factors and their control	Transcription factors/ other			2.44055	0.0299498	1.4653	4.29642
mhqR	BSU13670	transcriptional regulator (MarR family)	SW 3.4.2.5	Information processing	Regulation of gene expression	Transcription factors and their control	Transcription factors/ other			2.43402	0.0140777	15.9412	39.5182
tboL	BSU_misc_RNA_49									2.4334	0.0151179	26.2108	64.4982
yjcQ	BSU11950	conserved hypothetical protein	SW 6.7	Groups of genes	Proteins of unknown function					2.43316	0.0373224	2.15167	5.95193
yrzM	BSU26558	conserved hypothetical protein	SW 6.7	Groups of genes	Proteins of unknown function					2.42301	0.0139013	0.515821	1.96135
bdbD	BSU33480	thiol-disulfide oxidoreductase	SW 3.1.7	Information processing	Genetics	Genetic competence				2.42181	0.0221536	33.8342	82.651
ypzK	BSU23240	putative acetyltransferase	SW 2.6.2.2	Metabolism	Additional metabolic pathways	Biosynthesis of cofactors	Biosynthesis/ acquisition of riboflavin/ FAD			2.41955	0.0134348	58.1734	141.463
rrnG-23S	BSU_rRNA_27	ribosomal RNA-23S	SW 3.3.1.1	Information processing	Protein synthesis, modification and degradation	Translation	Ribosomal RNA			2.41734	0.0231612	0	0.70867
yyaQ	BSU40750	conserved hypothetical protein	SW 6.7	Groups of genes	Proteins of unknown function					2.41734	0.0299905	8.64468	21.6058
ycnJ	BSU03950	putative copper import protein	SW 1.2.4.5	Cellular processes	Transporters	Transporters/ other	Metal ion transporter			2.41538	0.0603903	86.4416	209.497
maf	BSU28050	septum formation DNA-binding protein	SW 1.1.8.2	Cellular processes	Cell envelope and cell division	Cell division	Other genes			2.41419	0.0198398	12.1276	29.9854
ydzA	BSU04240	conserved hypothetical protein	SW 6.7	Groups of genes	Proteins of unknown function					2.41411	0.0237362	13.5535	33.4268
yobD	BSU18850	transcriptional regulator (phage-related, Xre family)	SW 3.4.2.6	Information processing	Regulation of gene expression	Transcription factors and their control	Transcription factor/ other/ based on similarity			2.4112	0.0348134	1.60015	4.56388
glcP	BSU10520	glucose/mannose:H+ symporter	SW 1.2.4.3	Cellular processes	Transporters	Transporters/ other	Carbohydrate transporter			2.41043	0.0337572	1.88299	5.24402
yaaT	BSU00320	conserved hypothetical protein	SW 3.4.7	Information processing	Regulation of gene expression	phosphorelay				2.41038	0.0205361	109.687	265.092
efeN	BSU38260	peroxidase converting ferric iron into ferrous iron	SW 1.3.3.2	Cellular processes	Homeostasis	Acquisition of iron	Elemental iron transport system			2.40749	0.00963887	29.3218	71.2957
resE	BSU23110	two-component sensor histidine kinase	SW 2.1.1	Metabolism	Electron transport and ATP synthesis	Regulators of electron transport				2.40561	0.0263394	188.671	454.573
spoIIGA	BSU15310	protease processing pro-sigma-E	SW 3.3.7.3	Information processing	Protein synthesis, modification and degradation	Proteolysis	Proteolysis during sporulation/ germination			2.40315	0.0245109	162.473	391.15
ydzW_3	BSU06076	putative phosphoglucomutase; internal part of YdzW	SW 5.1.5	Prophages and mobile genetic elements	Prophages	Prophage 3				2.40084	0.0151147	44.6627	107.928
katA	BSU08820	vegetative catalase 1	SW 4.3.8	Lifestyles	Coping with stress	Resistance against oxidative and electrophile stress				2.39874	0.0462647	102.943	247.633
csn	BSU26890	chitosanase	SW 2.2.2.27	Metabolism	Carbon metabolism	Utilization of specific carbon sources	Utilization of other polymeric carbohydrates			2.3977	0.0776351	143.281	344.243
ydbM	BSU04520	putative acyl-CoA dehydrogenase	SW 6.6	Groups of genes	Poorly characterized/ putative enzymes					2.39731	0.0380698	49.1746	118.585
ltaSA	BSU07260	exported glycerol phosphate lipoteichoic acid synthetase and anion-binding protein	SW 1.1.1.3	Cellular processes	Cell envelope and cell division	Cell wall synthesis	Biosynthesis of lipoteichoic acid			2.39705	0.0257324	56.6417	136.472
gutR	BSU06140	transcriptional regulator of the glucitol operon	SW 2.2.2.11	Metabolism	Carbon metabolism	Utilization of specific carbon sources	Utilization of glucitol			2.39096	0.0175217	59.5239	143.015
ykoM	BSU13340	putative transcriptional regulator (MarR family)	SW 3.4.2.6	Information processing	Regulation of gene expression	Transcription factors and their control	Transcription factor/ other/ based on similarity			2.38918	0.0296511	384.467	919.254
yvdT	BSU34480	putative transcriptional regulator (TetR/AcrR family)	SW 3.4.2.6	Information processing	Regulation of gene expression	Transcription factors and their control	Transcription factor/ other/ based on similarity			2.38759	0.02156	78.7713	188.767
ytrP	BSU29650	putative diguanylate cyclase-related enzyme	SW 2.5.3	Metabolism	Nucleotide metabolism	Metabolism of signalling nucleotides				2.38678	0.02103	90.8473	217.526
plsC	BSU09540	1-acylglycerol-phosphate (1-acyl-G3P) acyltransferase	SW 2.4.2.1	Metabolism	Lipid metabolism	Biosynthesis of lipids	Biosynthesis of fatty acids			2.38654	0.0239412	81.054	194.132
eag	BSU13650	putative small membrane protein	SW 6.7	Groups of genes	Proteins of unknown function					2.38426	0.0336698	1.48491	4.23255
tboYB	BSU_misc_RNA_59									2.37618	0.0628203	9.89928	24.2106
trnS-Ser	BSU_tRNA_46	tRNA-Ser	SW 3.3.1.7	Information processing	Protein synthesis, modification and degradation	Translation	tRNA			2.3755	0.0341875	1.44246	4.11431
yxnB	BSU39910	hypothetical protein	SW 6.7	Groups of genes	Proteins of unknown function					2.371	0.0245109	178.56	424.051
skfB	BSU01920	synthesis of sporulation killing factor A	SW 4.3.17	Lifestyles	Coping with stress	Toxins, antitoxins and immunity against toxins				2.36765	0.115088	703.905	1667.28
yoaT	BSU18750	putative integral inner membrane protein	SW 6.7	Groups of genes	Proteins of unknown function					2.36757	0.0335254	8.49091	20.7866
yybM	BSU40590	putative integral inner membrane protein	SW 6.7	Groups of genes	Proteins of unknown function					2.36714	0.0302974	7.96851	19.5461
yhdK	BSU09500	negative regulator of the activity of sigma-M	SW 3.4.1.2	Information processing	Regulation of gene expression	Sigma factors and their control	Control of sigma factors			2.36185	0.0409353	2.93991	7.62455
ywbO	BSU38250	putative sulfur oxido-reductase	SW 4.3.2	Lifestyles	Coping with stress	Cell envelope stress proteins (controlled by SigM, V, W, X, Y)				2.36111	0.0635935	1.61305	4.48914
yvpB	BSU34940	putative hydrolase	SW 6.7	Groups of genes	Proteins of unknown function					2.36077	0.0802376	3.40514	8.71917
nth	BSU22340	endonuclease III	SW 3.1.5	Information processing	Genetics	DNA repair/ recombination				2.35808	0.0170755	23.2893	55.597
yubD	BSU31130	putative efflux transporter	SW 4.3.14	Lifestyles	Coping with stress	Resistance against toxins/ antibiotics/ based on similarity				2.35647	0.0730325	8.74843	21.2936
qoxB	BSU38160	cytochrome aa3-600 quinol oxidase (subunit I)	SW 2.1.2.1	Metabolism	Electron transport and ATP synthesis	Respiration	Terminal oxidases			2.35587	0.0564467	323.915	763.781
yqfW	BSU25090	putative nucleotidase	SW 6.2	Groups of genes	Membrane proteins					2.35472	0.0402718	9.75118	23.6386
yncM	BSU17690	conserved hypothetical protein	SW 6.7	Groups of genes	Proteins of unknown function					2.3522	0.0986602	407.298	958.72
cspD	BSU21930	cold-shock protein, molecular chaperone, RNA-helicase co-factor	SW 3.2.2	Information processing	RNA synthesis and degradation	RNA chaperones				2.35043	0.0299905	153.722	361.989
fliJ	BSU16250	flagellar synthesis chaperone	SW 4.1.1.2	Lifestyles	Exponential and early post-exponential lifestyles	Motility and chemotaxis	Flagellar proteins			2.34737	0.0590238	4.08664	10.2665
yfmE	BSU07500	iron-dicitrate ABC transporter (permease)	SW 1.2.1.1.5	Cellular processes	Transporters	ABC transporters	Importers	Uptake of iron/ siderophores		2.34197	0.0131118	32.0923	75.8302
yqfU	BSU25110	putative integral inner membrane protein	SW 4.2.1.4	Lifestyles	Sporulation	Sporulation proteins	Sporulation proteins/ other			2.33976	0.0247646	31.5637	74.5213
yczJ	BSU04130	conserved hypothetical protein	SW 6.7	Groups of genes	Proteins of unknown function					2.33878	0.0470881	3.63464	9.17002
ybfF	BSU02190	conserved hypothetical protein	SW 6.2	Groups of genes	Membrane proteins					2.33827	0.033721	1.0038	3.0163
yngC	BSU18190	putative integral inner membrane protein	SW 4.3.2	Lifestyles	Coping with stress	Cell envelope stress proteins (controlled by SigM, V, W, X, Y)				2.33757	0.0156609	22.3374	52.8839
ykuE	BSU14050	putative metallophosphoesterase	SW 6.6	Groups of genes	Poorly characterized/ putative enzymes					2.33738	0.030765	9.49819	22.8695
ymdB	BSU16970	putative hydrolase involved in biofilm formation	SW 4.1.2	Lifestyles	Exponential and early post-exponential lifestyles	Biofilm formation				2.33544	0.0185255	21.2056	50.1921
ywaE	BSU38450	putative transcriptional regulator (MarR family)	SW 3.4.2.5	Information processing	Regulation of gene expression	Transcription factors and their control	Transcription factors/ other			2.33505	0.0610985	24.5912	58.0892
ywmA	BSU36790	hypothetical protein	SW 4.2.1.5	Lifestyles	Sporulation	Sporulation proteins	Newly identified sporulation proteins (based on transcription profiling)			2.33324	0.0402832	2.49928	6.49806
rsmI	BSU00360	Ribosomal RNA small subunit methyltransferase I	SW 3.3.1.3	Information processing	Protein synthesis, modification and degradation	Translation	rRNA modification and maturation/ based on similarity			2.33025	0.0302987	10.382	24.8576
yddM	BSU05030	putative helicase; mobile element region	SW 5.2.1	Prophages and mobile genetic elements	Mobile genetic elements	ICEBs1				2.32945	0.0619173	4.66314	11.5273
yxbA	BSU39900	conserved hypothetical protein	SW 6.6	Groups of genes	Poorly characterized/ putative enzymes					2.3282	0.0284615	132.529	309.219
amyE	BSU03040	alpha-amylase	SW 2.2.2.23	Metabolism	Carbon metabolism	Utilization of specific carbon sources	Utilization of starch/ maltodextrin			2.32211	0.050036	441.592	1026.08
yabB	BSU00340	putative methyltransferase	SW 6.7	Groups of genes	Proteins of unknown function					2.31921	0.0411768	9.769	23.316
flhP	BSU36390	putative flagellar hook-basal body protein	SW 4.1.1.2	Lifestyles	Exponential and early post-exponential lifestyles	Motility and chemotaxis	Flagellar proteins			2.31602	0.0190812	24.835	58.1762
yhjM	BSU10560	transcriptional regulator of the ntd operon; (LacI family)	SW 2.6.6.1	Metabolism	Additional metabolic pathways	Miscellaneous metabolic pathways	Biosynthesis of antibacterial compounds			2.30941	0.0143925	43.7661	101.728
znuA	BSU02850	Zn(II)-binding lipoprotein	SW 1.2.1.1.6	Cellular processes	Transporters	ABC transporters	Importers	Uptake of ions		2.30856	0.0296133	11.2613	26.6516
nsrR	BSU09380	NO-dependent activator of the ResDE regulon	SW 3.4.2.5	Information processing	Regulation of gene expression	Transcription factors and their control	Transcription factors/ other			2.30798	0.0171165	25.6816	59.9266
rrnA-16S	BSU_rRNA_4	ribosomal RNA-16S	SW 3.3.1.1	Information processing	Protein synthesis, modification and degradation	Translation	Ribosomal RNA			2.30786	0.149432	15.6135	36.6877
yugI	BSU31390	putative RNA degradation protein; putative phosphorylase or nucleotidyl transferase	SW 6.7	Groups of genes	Proteins of unknown function					2.30703	0.0332752	18.8277	44.0896
ykuG	BSU14071	putative cell wall protein	SW 2.4.1.3	Metabolism	Lipid metabolism	Utilization of lipids	Utilization of fatty acids			2.30492	0.0723333	108.707	251.213
bglP	BSU39270	phosphotransferase system (PTS) beta-glucoside-specific enzyme IIBCA component	SW 1.2.2.2	Cellular processes	Transporters	Phosphotransferase system	Sugar specific PTS proteins			2.30238	0.10521	171.763	396.114
yetI_1	BSU07170	putative paralog of RsbR; N-terminal part of YetI	SW 3.4.1.2	Information processing	Regulation of gene expression	Sigma factors and their control	Control of sigma factors			2.30075	0.0464613	5.61572	13.5707
ydhC	BSU05700	putative transcriptional regulator (GntR family)	SW 3.4.2.6	Information processing	Regulation of gene expression	Transcription factors and their control	Transcription factor/ other/ based on similarity			2.29766	0.041598	1.70666	4.57015
fabI	BSU11720	enoyl-acyl carrier protein reductase	SW 2.4.2.1	Metabolism	Lipid metabolism	Biosynthesis of lipids	Biosynthesis of fatty acids			2.29501	0.0438734	195.223	448.687
ydfL	BSU05460	putative transcriptional regulator of efflux transporter	SW 3.4.2.6	Information processing	Regulation of gene expression	Transcription factors and their control	Transcription factor/ other/ based on similarity			2.29483	0.0484286	2.30314	5.93275
braB	BSU29600	branched-chain amino acid-Na+ symporter	SW 1.2.4.1.2	Cellular processes	Transporters	Transporters/ other	Amino acid transporters	Other amino acid transporters		2.29408	0.0713604	3.78217	9.32363
ynaC	BSU17510	conserved hypothetical protein	SW 6.7	Groups of genes	Proteins of unknown function					2.29254	0.0221565	17.9712	41.8461
ypiF	BSU22570	conserved hypothetical protein	SW 6.4.1	Groups of genes	Phosphoproteins	Phosphorylation on an Arg residue				2.29101	0.0411562	19.3467	44.9688
spoIISA	BSU12830	two-component apoptosis factor (toxin/antitoxin system)	SW 4.2.1.4	Lifestyles	Sporulation	Sporulation proteins	Sporulation proteins/ other			2.287	0.0163441	46.1242	106.13
luxS	BSU30670	S-ribosylhomocysteine lyase	SW 2.3.1.10	Metabolism	Amino acid/ nitrogen metabolism	Biosynthesis/ acquisition of amino acids	Biosynthesis/ acquisition of methionine/ S-adenosylmethionine			2.28642	0.01704	32.5125	74.9803
ypmA	BSU22390	conserved hypothetical protein	SW 6.2	Groups of genes	Membrane proteins					2.28278	0.0384306	0.474545	1.72467
yqaE	BSU26350	putative transcriptional regulator (Xre family); skin element	SW 3.4.2.5	Information processing	Regulation of gene expression	Transcription factors and their control	Transcription factors/ other			2.28169	0.0402718	1.03652	3.00588
asnH	BSU39920	asparagine synthetase (glutamine-hydrolyzing)	SW 2.3.1.5	Metabolism	Amino acid/ nitrogen metabolism	Biosynthesis/ acquisition of amino acids	Biosynthesis/ acquisition of aspartate/ asparagine			2.27967	0.0453625	380.173	867.311
oppC	BSU11450	oligopeptide ABC transporter (permease)	SW 1.2.1.1.3	Cellular processes	Transporters	ABC transporters	Importers	Uptake of peptides		2.27813	0.0920902	177.966	406.07
hemA	BSU28170	glutamyl-tRNA reductase	SW 2.6.2.6	Metabolism	Additional metabolic pathways	Biosynthesis of cofactors	Biosynthesis of heme/ siroheme			2.27759	0.0484584	178.212	406.533
tagE	BSU35730	UDP-glucose:polyglycerol phosphate alpha-glucosyltransferase	SW 1.1.1.4	Cellular processes	Cell envelope and cell division	Cell wall synthesis	Biosynthesis of teichoic acid			2.27584	0.0351903	66.0806	151.027
hom	BSU32260	homoserine dehydrogenase	SW 2.3.1.6	Metabolism	Amino acid/ nitrogen metabolism	Biosynthesis/ acquisition of amino acids	Biosynthesis/ acquisition of lysine/ threonine			2.27485	0.216383	1010.37	2299.07
yqzI	BSU25850	hypothetical protein; skin element	SW 5.1.3	Prophages and mobile genetic elements	Prophages	Skin element				2.27479	0.0354061	0.774486	2.39919
veg	BSU00440	conserved hypothetical protein	SW 4.1.2	Lifestyles	Exponential and early post-exponential lifestyles	Biofilm formation				2.2739	0.0508828	289.047	657.901
tlpB	BSU31230	methyl-accepting chemotaxis protein	SW 4.1.1.1.4	Lifestyles	Exponential and early post-exponential lifestyles	Motility and chemotaxis	Signal transduction in motility and chemotaxis	Membrane-bound chemoreceptors		2.27197	0.0511386	2.75948	6.90544
hemQ	BSU37670	essential component of heme biosynthesis; catalase activity	SW 2.6.2.6	Metabolism	Additional metabolic pathways	Biosynthesis of cofactors	Biosynthesis of heme/ siroheme			2.27143	0.063764	71.7643	163.643
ratA	BSU_misc_RNA_81									2.27019	0.0634206	19.4089	44.6969
flhO	BSU36400	putative flagellar basal-body rod protein	SW 4.1.1.2	Lifestyles	Exponential and early post-exponential lifestyles	Motility and chemotaxis	Flagellar proteins			2.26913	0.0355606	20.6213	47.4271
ytzI	BSU30659	hypothetical protein	SW 6.7	Groups of genes	Proteins of unknown function					2.26573	0.0854907	8.7066	20.3597
yyaJ	BSU40840	putative transporter	SW 6.2	Groups of genes	Membrane proteins					2.26522	0.12494	55.2007	125.674
flgM	BSU35430	anti-sigma factor repressor of sigma(D)-dependent transcription	SW 3.4.1.2	Information processing	Regulation of gene expression	Sigma factors and their control	Control of sigma factors			2.26278	0.0447479	8.10243	18.9654
disA	BSU00880	diadenylate cyclase; DNA integrity scanning protein; cell cycle checkpoint DNA scanning protein	SW 1.1.8.2	Cellular processes	Cell envelope and cell division	Cell division	Other genes			2.26239	0.0382739	145.344	329.456
secE	BSU01000	preprotein translocase subunit	SW 3.3.5	Information processing	Protein synthesis, modification and degradation	Protein secretion				2.2603	0.0223411	34.1015	77.7097
yhaZ	BSU09810	conserved hypothetical protein	SW 3.1.6	Information processing	Genetics	DNA repair/ recombination/ based on similarity				2.25776	0.0609689	6.89973	16.2068
appB	BSU11390	oligopeptide ABC transporter (permease)	SW 1.2.1.1.3	Cellular processes	Transporters	ABC transporters	Importers	Uptake of peptides		2.25373	0.0678952	648.303	1461.72
dppC	BSU12940	dipeptide ABC transporter (permease)	SW 1.2.1.1.3	Cellular processes	Transporters	ABC transporters	Importers	Uptake of peptides		2.25295	0.0460433	635.024	1431.3
ynxB	BSU17470	putative phage protein	SW 6.7	Groups of genes	Proteins of unknown function					2.24991	0.0417618	0.840086	2.51508
ydeK	BSU05230	putative permease	SW 6.7	Groups of genes	Proteins of unknown function					2.24907	0.0461703	7.41192	17.2944
tmk	BSU00280	thymidylate kinase	SW 2.5.2.4	Metabolism	Nucleotide metabolism	Biosynthesis/ acquisition of nucleotides	Biosynthesis/ acquisition of pyrimidine nucleotides			2.24457	0.0342756	13.7452	31.4743
rpsO	BSU16680	ribosomal protein S15 (BS18)	SW 3.3.1.4	Information processing	Protein synthesis, modification and degradation	Translation	Ribosomal proteins			2.23862	0.0484584	105.535	236.872
slrA	BSU38229	anti-repressor of SlrR	SW 3.4.2.7	Information processing	Regulation of gene expression	Transcription factors and their control	Control of transcription factor (other than two-component system)			2.23467	0.0787854	3.32282	8.04274
yjcO	BSU11930	putative DNA binding protein	SW 6.7	Groups of genes	Proteins of unknown function					2.23416	0.110958	2.10322	5.31601
yqzF	BSU24110	conserved hypothetical protein	SW 6.2	Groups of genes	Membrane proteins					2.23158	0.0493086	29.5119	66.4742
ypjA	BSU22530	putative integral inner membrane protein	SW 6.2	Groups of genes	Membrane proteins					2.22969	0.063764	6.72288	15.6048
fapR	BSU15880	transcription factor controlling fatty acid and phospholipid metabolism	SW 2.4.2.1	Metabolism	Lipid metabolism	Biosynthesis of lipids	Biosynthesis of fatty acids			2.22939	0.0475851	211.144	471.337
putR	BSU03230	transcriptional activator of proline degradation operon	SW 2.3.2.2	Metabolism	Amino acid/ nitrogen metabolism	Utilization of amino acids	Utilization of proline			2.22788	0.0442624	82.4621	184.33
whiA	BSU34750	putative morphogen	SW 1.1.8.2	Cellular processes	Cell envelope and cell division	Cell division	Other genes			2.22747	0.0713604	198.39	442.523
trpA	BSU22630	tryptophan synthase (alpha subunit)	SW 2.3.1.13	Metabolism	Amino acid/ nitrogen metabolism	Biosynthesis/ acquisition of amino acids	Biosynthesis/ acquisition of aromatic amino acids			2.22459	0.0536283	68.8541	153.785
yfmF	BSU07490	iron-dicitrate ABC transporter (ATP-binding protein)	SW 1.2.1.1.5	Cellular processes	Transporters	ABC transporters	Importers	Uptake of iron/ siderophores		2.22365	0.0247646	38.3315	85.8477
exuM	BSU12310	putative Na+:altronate/mannonate symporter	SW 1.2.4.3	Cellular processes	Transporters	Transporters/ other	Carbohydrate transporter			2.22338	0.100148	17.6217	39.7916
murB	BSU15230	UDP-N-acetylenolpyruvoylglucosamine reductase	SW 1.1.1.1	Cellular processes	Cell envelope and cell division	Cell wall synthesis	Biosynthesis of peptidoglycan			2.21973	0.0501443	90.8713	202.319
yvcQ	BSU34710	two-component sensor histidine kinase [YvcP]	SW 3.3.4.2	Information processing	Protein synthesis, modification and degradation	Protein modification	Protein kinases			2.21708	0.0619955	7.05217	16.2438
trnS-Leu1	BSU_tRNA_50	tRNA-Leu	SW 3.3.1.7	Information processing	Protein synthesis, modification and degradation	Translation	tRNA			2.21655	0.00169097	0.0862216	0.799392
yybN	BSU40580	conserved hypothetical protein	SW 6.7	Groups of genes	Proteins of unknown function					2.21627	0.0348136	36.4535	81.3988
maeN	BSU31580	Na+/malate symporter	SW 1.2.4.4	Cellular processes	Transporters	Transporters/ other	Transporter for organic acids			2.21104	0.0915166	9.66519	21.9757
mcpC	BSU13950	methyl-accepting chemotaxis protein	SW 4.1.1.1.4	Lifestyles	Exponential and early post-exponential lifestyles	Motility and chemotaxis	Signal transduction in motility and chemotaxis	Membrane-bound chemoreceptors		2.20862	0.0315449	44.7339	99.4044
ycnL	BSU03970	putative reductase or disulfide isomerase	SW 6.2	Groups of genes	Membrane proteins					2.20664	0.0609011	1.44176	3.78477
yxlE	BSU38670	negative regulator of sigma-Y activity	SW 4.3.2	Lifestyles	Coping with stress	Cell envelope stress proteins (controlled by SigM, V, W, X, Y)				2.20402	0.0867577	2.28948	5.64807
fabHA	BSU11330	beta-ketoacyl-acyl carrier protein synthase III 1	SW 2.4.2.1	Metabolism	Lipid metabolism	Biosynthesis of lipids	Biosynthesis of fatty acids			2.20201	0.0484286	74.442	164.523
rplU	BSU27960	ribosomal protein L21 (BL20)	SW 3.3.1.4	Information processing	Protein synthesis, modification and degradation	Translation	Ribosomal proteins			2.2015	0.0483167	198.651	437.931
yvcN	BSU34730	putative acetyltransferase	SW 6.7	Groups of genes	Proteins of unknown function					2.19974	0.0633578	114.111	251.615
mtnB	BSU13610	methylthioribulose-1-phosphate dehydratase (MTRu-1-P dehydratase)	SW 2.3.1.10	Metabolism	Amino acid/ nitrogen metabolism	Biosynthesis/ acquisition of amino acids	Biosynthesis/ acquisition of methionine/ S-adenosylmethionine			2.1987	0.109998	65.074	143.678
yqjA	BSU23950	conserved hypothetical protein	SW 6.2	Groups of genes	Membrane proteins					2.19674	0.0303186	47.852	105.717
trnD-Tyr	BSU_tRNA_37	tRNA-Tyr	SW 3.3.1.7	Information processing	Protein synthesis, modification and degradation	Translation	tRNA			2.19617	0.00998411	0.191566	1.0188
galM	BSU18360	aldose 1-epimerase	SW 2.2.2.8	Metabolism	Carbon metabolism	Utilization of specific carbon sources	Utilization of galactose			2.19564	0.0484286	139.783	307.51
artP	BSU23980	High affinity arginine ABC transporter binding lipoprotein	SW 1.2.1.1.2	Cellular processes	Transporters	ABC transporters	Importers	Uptake of amino acids		2.18859	0.0665831	559.483	1225.07
ywpD	BSU36350	putative two-component sensor histidine kinase	SW 3.3.4.2	Information processing	Protein synthesis, modification and degradation	Protein modification	Protein kinases			2.18827	0.0978973	1.10448	3.01104
msrB	BSU21680	peptide methionine R-sulfoxide reductase	SW 4.3.8	Lifestyles	Coping with stress	Resistance against oxidative and electrophile stress				2.18521	0.029302	39.4323	86.7606
argH	BSU29440	argininosuccinate lyase	SW 2.3.1.4	Metabolism	Amino acid/ nitrogen metabolism	Biosynthesis/ acquisition of amino acids	Biosynthesis/ acquisition of arginine			2.18459	0.13242	8582.61	18750.1
surA	BSU_misc_RNA_72									2.18017	0.0818289	5.05672	11.6146
yvbX	BSU34020	putative epimerase modification of peptidoglycan	SW 6.7	Groups of genes	Proteins of unknown function					2.17957	0.0872608	6.02274	13.7168
dtpT	BSU03670	di-tripeptide-proton ABC symporter	SW 1.2.4.2	Cellular processes	Transporters	Transporters/ other	Peptide transporter			2.17847	0.0694885	213.077	464.771
rrnD-23S	BSU_rRNA_17	ribosomal RNA-23S	SW 3.3.1.1	Information processing	Protein synthesis, modification and degradation	Translation	Ribosomal RNA			2.1783	0.172511	42.9676	94.1857
lctP	BSU03060	L-lactate permease	SW 1.2.4.4	Cellular processes	Transporters	Transporters/ other	Transporter for organic acids			2.17778	0.723076	326.598	711.848
yrvM	BSU27540	putative factor involved in sulfur-containing coenzyme synthesis	SW 3.3.1.8	Information processing	Protein synthesis, modification and degradation	Translation	tRNA modification and maturation			2.17405	0.0432454	26.2566	57.6703
trnB-Leu1	BSU_tRNA_55	tRNA-Leu	SW 3.3.1.7	Information processing	Protein synthesis, modification and degradation	Translation	tRNA			2.16975	0.0117899	0.24525	1.11701
ywsB	BSU35970	conserved hypothetical protein	SW 4.3.1	Lifestyles	Coping with stress	General stress proteins (controlled by SigB)				2.16581	0.178268	1208.89	2618.81
kinD	BSU13660	histidine kinase phosphorylating Spo0A	SW 3.3.4.2	Information processing	Protein synthesis, modification and degradation	Protein modification	Protein kinases			2.16438	0.055284	112.951	245.05
rrnJ-23S	BSU_rRNA_7	ribosomal RNA-23S	SW 3.3.1.1	Information processing	Protein synthesis, modification and degradation	Translation	Ribosomal RNA			2.16375	0.147592	114.124	247.518
yusV	BSU32940	iron(III)-siderophore transporter (ATP binding component)	SW 1.2.1.1.5	Cellular processes	Transporters	ABC transporters	Importers	Uptake of iron/ siderophores		2.16066	0.0760433	105.301	228.1
rapJ	BSU02820	response regulator aspartate phosphatase	SW 3.3.4.4	Information processing	Protein synthesis, modification and degradation	Protein modification	Protein phosphatases			2.15811	0.0426304	54.5208	118.241
yqbC	BSU26160	conserved hypothetical protein; skin element	SW 5.1.3	Prophages and mobile genetic elements	Prophages	Skin element				2.15715	0.0602903	0.780685	2.26263
yuzD	BSU32210	putative sulfur oxido-reduction management enzyme	SW 6.7	Groups of genes	Proteins of unknown function					2.15397	0.0805958	8.72028	19.3602
yrhD	BSU27230	conserved hypothetical protein	SW 6.7	Groups of genes	Proteins of unknown function					2.15375	0.105843	8.97212	19.9006
rrnE-23S	BSU_rRNA_12	ribosomal RNA-23S	SW 3.3.1.1	Information processing	Protein synthesis, modification and degradation	Translation	Ribosomal RNA			2.15353	0.15437	114.65	247.48
rrnJ-16S	BSU_rRNA_6	ribosomal RNA-16S	SW 3.3.1.1	Information processing	Protein synthesis, modification and degradation	Translation	Ribosomal RNA			2.15269	0.228214	22.3669	48.7252
yrzT	BSU27809	hypothetical protein	SW 6.7	Groups of genes	Proteins of unknown function					2.15069	0.038102	0.497715	1.64578
efeU	BSU38280	ferrous ion permease	SW 1.2.4.5	Cellular processes	Transporters	Transporters/ other	Metal ion transporter			2.14932	0.0805958	9.38095	20.7373
sigL	BSU34200	RNA polymerase sigma-54 factor (sigma-L)	SW 3.2.1.2	Information processing	RNA synthesis and degradation	Transcription	Sigma factors			2.14891	0.0805201	154.718	333.05
padR	BSU08340	transcriptional regulator of PadC	SW 3.4.2.5	Information processing	Regulation of gene expression	Transcription factors and their control	Transcription factors/ other			2.14884	0.0462283	17.0104	37.127
yabE	BSU00400	putative cell wall shaping enzyme	SW 1.1.6	Cellular processes	Cell envelope and cell division	Cell wall/ other/ based on similarity				2.14807	0.074795	156.735	337.25
yjiA	BSU12200	hypothetical protein	SW 6.7	Groups of genes	Proteins of unknown function					2.14255	0.0704616	1.6258	4.05465
yufK	BSU31510	putative integral inner membrane protein	SW 6.2	Groups of genes	Membrane proteins					2.14222	0.0828161	3.1656	7.35251
appC	BSU11400	oligopeptide ABC transporter (permease)	SW 1.2.1.1.3	Cellular processes	Transporters	ABC transporters	Importers	Uptake of peptides		2.13816	0.123797	787.978	1685.39
ywcJ	BSU38060	formate/nitrite transporter	SW 2.1.2.2	Metabolism	Electron transport and ATP synthesis	Respiration	Anaerobic respiration			2.1303	0.625419	7.25396	16.0183
yodD	BSU19560	putative hydrolase	SW 4.3.8	Lifestyles	Coping with stress	Resistance against oxidative and electrophile stress				2.12994	0.161563	8.94795	19.6235
yrpC	BSU26810	glutamate racemase	SW 1.1.1.1	Cellular processes	Cell envelope and cell division	Cell wall synthesis	Biosynthesis of peptidoglycan			2.12756	0.0834327	3.02619	7.00217
ggaA	BSU35690	poly(glucosyl N-acetylgalactosamine 1-phosphate) glucosyltransferase	SW 1.1.1.4	Cellular processes	Cell envelope and cell division	Cell wall synthesis	Biosynthesis of teichoic acid			2.12469	0.0675017	1.30842	3.34234
divIB	BSU15240	cell-division initiation protein	SW 1.1.8.2	Cellular processes	Cell envelope and cell division	Cell division	Other genes			2.12425	0.0374209	41.9216	89.6138
ydfM	BSU05470	putative divalent cation efflux transporter	SW 1.2.4.12	Cellular processes	Transporters	Transporters/ other	Other transporters			2.12232	0.0805958	3.16051	7.26876
yocD	BSU19170	putative carboxypeptidase	SW 4.3.18	Lifestyles	Coping with stress	Toxins, antitoxins and immunity against toxins/ based on similarity				2.12091	0.0479436	21.3805	45.9066
ctaO	BSU12080	minor protoheme IX farnesyltransferase 1 (heme O synthase)	SW 2.6.2.6	Metabolism	Additional metabolic pathways	Biosynthesis of cofactors	Biosynthesis of heme/ siroheme			2.11869	0.13242	5.48589	12.1822
radC	BSU28040	putative DNA repair protein	SW 3.1.5	Information processing	Genetics	DNA repair/ recombination				2.10632	0.0699054	11.4932	24.7614
yteR	BSU30120	unsaturated rhamnogalacturonyl hydrolase	SW 2.2.2.26	Metabolism	Carbon metabolism	Utilization of specific carbon sources	Utilization of pectin			2.09914	0.0901121	46.5993	98.3681
nagBB	BSU02360	glucosamine-6-phosphate isomerase	SW 1.1.3.3	Cellular processes	Cell envelope and cell division	Cell wall degradation/ turnover	Utilization of cell wall components			2.09841	0.192941	3.17777	7.21748
sdaM	BSU_misc_RNA_80									2.09805	0.0907057	1.8868	4.50763
putC	BSU03210	1-pyrroline-5-carboxylate dehydrogenase	SW 2.3.2.2	Metabolism	Amino acid/ nitrogen metabolism	Utilization of amino acids	Utilization of proline			2.09671	0.230796	856.146	1795.64
yfmQ	BSU07380	conserved hypothetical protein	SW 6.2	Groups of genes	Membrane proteins					2.09657	0.178102	9.20436	19.8458
ybdM	BSU02030	putative protein kinase	SW 3.3.4.2	Information processing	Protein synthesis, modification and degradation	Protein modification	Protein kinases			2.0958	0.179561	4.03012	8.99423
yclN	BSU03800	putative iron-siderophore ABC transporter (permease)	SW 1.2.1.1.5	Cellular processes	Transporters	ABC transporters	Importers	Uptake of iron/ siderophores		2.09558	0.10521	15.1995	32.3995
ftsE	BSU35260	cell-division ABC transporter (ATP-binding protein)	SW 1.1.1.2	Cellular processes	Cell envelope and cell division	Cell wall synthesis	Autolytic activity required for peptidoglycan synthesis (cell elongation)			2.09161	0.11176	4.22575	9.38443
tatCY	BSU05990	component of the twin-arginine pre-protein translocation pathway	SW 3.3.5	Information processing	Protein synthesis, modification and degradation	Protein secretion				2.08959	0.113614	300.372	628.198
rbsB	BSU35960	ribose ABC transporter (ribose-binding lipoprotein)	SW 1.2.1.1.1	Cellular processes	Transporters	ABC transporters	Importers	Uptake of carbon sources		2.08385	0.216383	1608.3	3351.99
yxjN	BSU38890	putative integral inner membrane protein	SW 6.2	Groups of genes	Membrane proteins					2.08297	0.0951277	1.64109	3.95983
spoIISB	BSU12820	two-component apoptotic control system component B (antitoxin)	SW 4.2.3	Lifestyles	Sporulation	Sporulation/ other				2.08267	0.091057	5.98503	13.0062
yjlA	BSU12260	putative permease	SW 6.2	Groups of genes	Membrane proteins					2.08228	0.0753504	13.2572	28.1463
ispH	BSU25160	1-hydroxy-2-methyl-2-(E)-butenyl 4-diphosphate reductase	SW 2.4.2.3	Metabolism	Lipid metabolism	Biosynthesis of lipids	Biosynthesis of isoprenoids			2.08211	0.0631492	14.8751	31.5126
rrnA-23S	BSU_rRNA_5	ribosomal RNA-23S	SW 3.3.1.1	Information processing	Protein synthesis, modification and degradation	Translation	Ribosomal RNA			2.08139	0.242015	56.7048	118.566
yteU	BSU30090	putative membrane enzyme for rhamnogalaturonan degradation	SW 6.7	Groups of genes	Proteins of unknown function					2.08022	0.0765678	29.8449	62.624
yshE	BSU28570	putative integral inner membrane protein	SW 6.7	Groups of genes	Proteins of unknown function					2.07858	0.0747979	16.951	35.7734
yhjC	BSU10460	putative exported protein	SW 6.7	Groups of genes	Proteins of unknown function					2.07532	0.0663931	11.8817	25.1961
ykyB	BSU14020	conserved hypothetical protein	SW 3.1.7	Information processing	Genetics	Genetic competence				2.0751	0.0492673	31.3829	65.6601
blt	BSU26590	efflux transporter	SW 1.2.4.11	Cellular processes	Transporters	Transporters/ other	Other exporters			2.07438	0.115278	2.21394	5.12975
ctaE	BSU14910	cytochrome caa3 oxidase (subunit III)	SW 2.1.2.1	Metabolism	Electron transport and ATP synthesis	Respiration	Terminal oxidases			2.07236	0.144146	833.066	1726.95
ytkP	BSU29970	putative cysteine synthase-like protein	SW 6.6	Groups of genes	Poorly characterized/ putative enzymes					2.07174	0.0658013	15.1439	31.9102
ydzW_5	BSU06078	putative phosphoglucomutase; internal part of YdzW	SW 5.1.5	Prophages and mobile genetic elements	Prophages	Prophage 3				2.07158	0.10728	10.3734	22.025
lcfB	BSU10270	long-chain fatty-acid-CoA ligase (degradative)	SW 2.4.1.3	Metabolism	Lipid metabolism	Utilization of lipids	Utilization of fatty acids			2.0704	0.175643	203.92	422.731
yxcD	BSU39800	conserved hypothetical protein	SW 6.7	Groups of genes	Proteins of unknown function					2.06797	0.122031	1.84858	4.35679
rrnW-23S	BSU_rRNA_10	ribosomal RNA-23S	SW 3.3.1.1	Information processing	Protein synthesis, modification and degradation	Translation	Ribosomal RNA			2.06667	0.227742	50.4793	104.858
nasB	BSU03320	assimilatory nitrate reductase (electron transfer subunit NasB)	SW 2.3.3.1	Metabolism	Amino acid/ nitrogen metabolism	Utilization of nitrogen sources other than amino acids	Utilization of nitrate/ nitrite			2.06661	0.123797	1.74156	4.13243
ypdQ	BSU21990	putative RNA binding protein	SW 3.1.2	Information processing	Genetics	DNA replication/ based on similarity				2.06308	0.119284	3.72335	8.21309
ydzW_4	BSU06077	putative phosphomannomutase; internal part of YdzW	SW 5.1.5	Prophages and mobile genetic elements	Prophages	Prophage 3				2.06089	0.113614	4.73373	10.2861
yfmI	BSU07460	putative efflux transporter	SW 1.2.4.12	Cellular processes	Transporters	Transporters/ other	Other transporters			2.05995	0.17358	5.95736	12.8018
cssS	BSU33020	two-component sensor histidine kinase	SW 3.3.4.2	Information processing	Protein synthesis, modification and degradation	Protein modification	Protein kinases			2.05899	0.107607	17.2647	36.0772
mtnD	BSU13620	acireductone dioxygenase (Ni2+ or Fe2+-requiring)	SW 2.3.1.10	Metabolism	Amino acid/ nitrogen metabolism	Biosynthesis/ acquisition of amino acids	Biosynthesis/ acquisition of methionine/ S-adenosylmethionine			2.05855	0.172511	60.5884	125.254
yqzD	BSU24930	conserved hypothetical protein	SW 6.7	Groups of genes	Proteins of unknown function					2.0584	0.122031	3.73133	8.20977
ybeC	BSU02120	putative H+/amino acid transporter	SW 1.2.4.12	Cellular processes	Transporters	Transporters/ other	Other transporters			2.05747	0.104669	16.3403	34.1485
rrnO-23S	BSU_rRNA_2	ribosomal RNA-23S	SW 3.3.1.1	Information processing	Protein synthesis, modification and degradation	Translation	Ribosomal RNA			2.05618	0.185831	190.681	392.602
ylqB	BSU15960	conserved hypothetical protein	SW 3.4.7.2	Information processing	Regulation of gene expression	phosphorelay	Proteins controlling the activity of the kinases			2.05538	0.199214	27.5745	57.2036
yteS	BSU30110	putative lipoprotein required for rhamnogalaturonan degradation	SW 6.7	Groups of genes	Proteins of unknown function					2.05528	0.0939799	21.856	45.4477
ymzC	BSU17350	hypothetical protein	SW 6.7	Groups of genes	Proteins of unknown function					2.0537	0.100034	2.18925	5.0229
yvdR	BSU34500	putative membrane protein	SW 1.2.4.14	Cellular processes	Transporters	Transporters/ other	Multidrug exporters			2.05276	0.100907	19.8217	41.2157
yoyD	BSU19579	putative exported protein	SW 6.7	Groups of genes	Proteins of unknown function					2.05212	0.118421	2.92734	6.53331
yetI_2	BSU07180	putative paralog of RsbR; C-terminal part of YetI	SW 3.4.1.2	Information processing	Regulation of gene expression	Sigma factors and their control	Control of sigma factors			2.05094	0.11878	5.01681	10.8147
ybaS	BSU01590	putative sodium dependent transporter	SW 1.2.4.12	Cellular processes	Transporters	Transporters/ other	Other transporters			2.04876	0.0562562	28.0217	57.9339
htrA	BSU12900	membrane bound serine protease Do, quality control protease (heat-shock protein)	SW 3.3.7.1	Information processing	Protein synthesis, modification and degradation	Proteolysis	Protein quality control			2.0454	0.0572223	53.1863	109.31
ytbD	BSU29040	putative transporter	SW 4.3.14	Lifestyles	Coping with stress	Resistance against toxins/ antibiotics/ based on similarity				2.0434	0.0473983	0.506431	1.55654
yxxF	BSU39240	putative transporter	SW 6.2	Groups of genes	Membrane proteins					2.0428	0.0871872	28.4745	58.6893
yvbW	BSU34010	putative leucine permease	SW 1.2.4.1.2	Cellular processes	Transporters	Transporters/ other	Amino acid transporters	Other amino acid transporters		2.04276	0.140866	4.12295	8.94356
fliK	BSU16270	flagellar hook-length control protein	SW 4.1.1.2	Lifestyles	Exponential and early post-exponential lifestyles	Motility and chemotaxis	Flagellar proteins			2.04071	0.0986602	45.2169	92.7948
yusE	BSU32770	putative thiol-disulfide oxidoreductase with thioredoxin domain	SW 2.1.4	Metabolism	Electron transport and ATP synthesis	Electron transport/ other/ based on similarity				2.04052	0.0959414	19.1186	39.5321
bltD	BSU26600	spermine/spermidine acetyltransferase	SW 2.6.6.6	Metabolism	Additional metabolic pathways	Miscellaneous metabolic pathways	Metabolism of polyamines			2.04014	0.063764	0.441173	1.42012
yvqJ	BSU33140	putative efflux protein	SW 4.3.14	Lifestyles	Coping with stress	Resistance against toxins/ antibiotics/ based on similarity				2.03898	0.112754	99.7755	203.96
ydgF	BSU05620	putative amino acid permease	SW 1.2.4.1.2	Cellular processes	Transporters	Transporters/ other	Amino acid transporters	Other amino acid transporters		2.03653	0.0635935	48.1018	98.4787
trnO-Ala	BSU_tRNA_6	tRNA-Ala	SW 3.3.1.7	Information processing	Protein synthesis, modification and degradation	Translation	tRNA			2.03644	0.00511724	0.071457	0.663737
yscB	BSU28890	putative lipoprotein	SW 6.7	Groups of genes	Proteins of unknown function					2.03235	0.114755	11.6972	24.289
trnS-Asn	BSU_tRNA_45	tRNA-Asn	SW 3.3.1.7	Information processing	Protein synthesis, modification and degradation	Translation	tRNA			2.03179	0.00775371	0.119434	0.758559
ywjH	BSU37110	putative transaldolase	SW 2.2.1.3	Metabolism	Carbon metabolism	Carbon core metabolism	Pentose phosphate pathway			2.03088	0.12484	384.605	781.603
mtnW	BSU13590	2,3-diketo-5-methylthiopentyl-1-phosphate enolase (DK-MTP-1-P enolase)	SW 2.3.1.10	Metabolism	Amino acid/ nitrogen metabolism	Biosynthesis/ acquisition of amino acids	Biosynthesis/ acquisition of methionine/ S-adenosylmethionine			2.02762	0.0890797	64.7015	131.704
hemX	BSU28160	negative effector of the concentration of glutamyl-tRNA reductase HemA	SW 2.6.2.6	Metabolism	Additional metabolic pathways	Biosynthesis of cofactors	Biosynthesis of heme/ siroheme			2.02698	0.0793006	31.2164	63.7884
yycD	BSU40450	conserved hypothetical protein	SW 4.3.1	Lifestyles	Coping with stress	General stress proteins (controlled by SigB)				2.02589	0.0337892	0.241384	1.00196
motB	BSU13680	motility protein B; MotB component of the stator flagellum complex	SW 3.1.7	Information processing	Genetics	Genetic competence				2.02563	0.11655	24.2188	49.571
fadE	BSU32820	acyl-CoA dehydrogenase (FAD dependent)	SW 2.4.1.3	Metabolism	Lipid metabolism	Utilization of lipids	Utilization of fatty acids			2.02309	0.27691	447.814	906.48
qoxD	BSU38140	cytochrome aa3-600 quinol oxidase (subunit IV)	SW 2.1.2.1	Metabolism	Electron transport and ATP synthesis	Respiration	Terminal oxidases			2.02282	0.0986602	46.5358	94.6449
ywbG	BSU38330	anti-holin factor controlling activity of murein hydrolases	SW 6.2	Groups of genes	Membrane proteins					2.02233	0.326447	2.5458	5.6596
clpE	BSU13700	ATP-dependent Clp protease (class III stress gene)	SW 3.3.7.4	Information processing	Protein synthesis, modification and degradation	Proteolysis	Additional proteins involved in proteolysis			2.01282	0.140998	35.8134	72.5924
fswB	BSU_misc_RNA_78									2.00983	0.152685	5.52631	11.6118
dppD	BSU12950	dipeptide ABC transporter (ATP-binding protein)	SW 1.2.1.1.3	Cellular processes	Transporters	ABC transporters	Importers	Uptake of peptides		2.00962	0.115757	1465.22	2945.04
ybgA	BSU02370	putative transcriptional regulator (GntR family)	SW 1.1.3.3	Cellular processes	Cell envelope and cell division	Cell wall degradation/ turnover	Utilization of cell wall components			2.00944	0.243037	2.45645	5.44081
rplK	BSU01020	ribosomal protein L11 (BL11)	SW 3.3.1.4	Information processing	Protein synthesis, modification and degradation	Translation	Ribosomal proteins			2.00921	0.103207	238.085	478.868
fadH	BSU14060	putative 2,4-dienoyl-CoA reductase	SW 2.4.1.3	Metabolism	Lipid metabolism	Utilization of lipids	Utilization of fatty acids			2.00637	0.147307	42.7877	86.3511
yuaC	BSU31070	putative transcriptional regulator	SW 2.6.6.4	Metabolism	Additional metabolic pathways	Miscellaneous metabolic pathways	Biosynthesis of glycine betaine			2.00561	0.132722	2.7371	5.99236
ywzC	BSU37610	conserved hypothetical protein	SW 6.7	Groups of genes	Proteins of unknown function					2.00555	0.117664	1.66171	3.83543
yflI	BSU07670	conserved hypothetical protein	SW 6.2	Groups of genes	Membrane proteins					2.00274	0.0139246	0.205656	0.913244
mntR	BSU24520	transcriptional regulator (DtxR family)	SW 1.3.2.2	Cellular processes	Homeostasis	Trace metal homeostasis (Cu, Zn, Ni, Mn, Mo)	Manganese			2.00071	0.0830723	17.9131	36.3393
pbpE	BSU34440	penicillin-binding protein 4*	SW 1.1.1.7	Cellular processes	Cell envelope and cell division	Cell wall synthesis	Penicillin-binding proteins			0.499859	0.00670173	306.527	152.97
yyaL	BSU40820	conserved hypothetical protein	SW 4.2.1.5	Lifestyles	Sporulation	Sporulation proteins	Newly identified sporulation proteins (based on transcription profiling)			0.499463	0.0470881	51.7051	25.5745
ykoG	BSU13250	two-component response regulator [YkoH]	SW 3.4.2.1	Information processing	Regulation of gene expression	Transcription factors and their control	Two-component system response regulators			0.49841	0.123797	3.70427	1.59545
frr	BSU16520	ribosome recycling factor	SW 3.3.1.11	Information processing	Protein synthesis, modification and degradation	Translation	Translation factors			0.498365	0.030577	28.0763	13.7414
yuzI	BSU31319	conserved hypothetical protein	SW 4.2.1.5	Lifestyles	Sporulation	Sporulation proteins	Newly identified sporulation proteins (based on transcription profiling)			0.498006	0.209984	1.96526	0.727713
alaS	BSU27410	alanyl-tRNA synthetase	SW 3.3.1.10	Information processing	Protein synthesis, modification and degradation	Translation	Aminoacyl-tRNA synthetases			0.497415	0.00138245	56.2652	27.7359
ykwC	BSU13960	putative beta-hydroxyacid dehydrogenase	SW 6.6	Groups of genes	Poorly characterized/ putative enzymes					0.497118	0.00552764	15.0732	7.2417
trmFO	BSU16130	tRNA:m(5)U-54 methyltransferase	SW 3.3.1.8	Information processing	Protein synthesis, modification and degradation	Translation	tRNA modification and maturation			0.496447	0.0499852	43.8702	21.5275
ybxB	BSU01060	ribosomal RNA methyltransferase	SW 6.7	Groups of genes	Proteins of unknown function					0.49599	0.00998411	11.9204	5.6604
lytH	BSU32340	sporulation-specific L-Ala-D-Glu endopeptidase	SW 1.1.3.4	Cellular processes	Cell envelope and cell division	Cell wall degradation/ turnover	Endopeptidases			0.495853	0.0170756	4.96229	2.2085
yjbL	BSU11590	putative phosphatase	SW 6.7	Groups of genes	Proteins of unknown function					0.49524	0.183719	2.65417	1.06207
yyaC	BSU40950	conserved hypothetical protein	SW 4.2.1.4	Lifestyles	Sporulation	Sporulation proteins	Sporulation proteins/ other			0.49497	0.246935	85.8234	42.2275
yebE	BSU06400	conserved hypothetical protein	SW 6.2	Groups of genes	Membrane proteins					0.494754	0.0450167	7.50676	3.46138
pucI	BSU36470	allantoin permease	SW 1.2.4.6	Cellular processes	Transporters	Transporters/ other	Nucleotide/ nucleoside transporter			0.494344	0.0463686	0.913511	0.19876
ytcJ	BSU29550	putative metal-dependent hydrolase	SW 6.7	Groups of genes	Proteins of unknown function					0.494322	0.00910101	147.311	72.5664
epsC	BSU34350	putative UDP-sugar epimerase	SW 4.1.2	Lifestyles	Exponential and early post-exponential lifestyles	Biofilm formation				0.493366	0.0240922	5.93486	2.67474
aldY	BSU38830	putative aldehyde dehydrogenase	SW 4.3.1	Lifestyles	Coping with stress	General stress proteins (controlled by SigB)				0.492631	0.0280495	20.1081	9.65218
ywcA	BSU38240	putative acetate Na+-dependent symporter	SW 1.2.4.1.1	Cellular processes	Transporters	Transporters/ other	Amino acid transporters	Solute:sodium symporter family		0.491941	0.0562562	378.973	186.178
spoIIIAG	BSU24370	stage III sporulation engulfment assembly protein	SW 3.3.5	Information processing	Protein synthesis, modification and degradation	Protein secretion				0.491232	0.0559298	129.285	63.2544
sscA	BSU09958	spore assembly and germination protein	SW 4.2.1.4	Lifestyles	Sporulation	Sporulation proteins	Sporulation proteins/ other			0.491086	0.0017491	0.652558	0.0660056
spoIVFA	BSU27980	regulator of SpoIVFB (stage IV sporulation)	SW 3.4.1.2	Information processing	Regulation of gene expression	Sigma factors and their control	Control of sigma factors			0.490207	0.0454591	307.144	150.309
xkdS	BSU12720	conserved hypothetical protein; putative PBSX prophage protein	SW 5.1.1	Prophages and mobile genetic elements	Prophages	PBSX prophage				0.489695	0.0115822	2.12205	0.784006
yqzE	BSU24660	conserved hypothetical protein	SW 4.2.3	Lifestyles	Sporulation	Sporulation/ other				0.488924	0.161916	1.44224	0.449608
pepA	BSU32050	leucyl aminopeptidase	SW 6.6	Groups of genes	Poorly characterized/ putative enzymes					0.48836	0.00417539	109.934	53.4317
ohrB	BSU13160	organic hydroperoxide resistance reductase B	SW 4.3.1	Lifestyles	Coping with stress	General stress proteins (controlled by SigB)				0.488224	0.00234586	27.3678	13.1057
racE	BSU28390	glutamate racemase	SW 1.1.1.1	Cellular processes	Cell envelope and cell division	Cell wall synthesis	Biosynthesis of peptidoglycan			0.487945	0.000660332	69.5313	33.6714
sspP	BSU17980	small acid-soluble spore protein	SW 4.2.1.3	Lifestyles	Sporulation	Sporulation proteins	Small acid-soluble spore proteins			0.487584	0.000332966	0.558583	0.016148
yozF	BSU18710	putative lipoprotein	SW 4.2.1.5	Lifestyles	Sporulation	Sporulation proteins	Newly identified sporulation proteins (based on transcription profiling)			0.487389	0.18504	3.6893	1.54182
spoIIIAF	BSU24380	stage III sporulation protein	SW 3.3.5	Information processing	Protein synthesis, modification and degradation	Protein secretion				0.486658	0.0495636	77.7044	37.5588
ripX	BSU23510	site-specific tyrosine recombinase for chromosome partitioning	SW 3.1.3	Information processing	Genetics	DNA condensation/ segregation				0.486425	0.118417	74.5934	36.0273
ywnG	BSU36570	putative integral inner membrane protein	SW 4.2.1.5	Lifestyles	Sporulation	Sporulation proteins	Newly identified sporulation proteins (based on transcription profiling)			0.485259	0.0796966	40.3029	19.3
epsG	BSU34310	biofilm extracellular matrix formation enzyme	SW 4.1.2	Lifestyles	Exponential and early post-exponential lifestyles	Biofilm formation				0.484048	0.00670173	1.97124	0.696197
fin	BSU00540	protein required for the switch from F to G during sporulation (anti sigma F)	SW 3.1.5	Information processing	Genetics	DNA repair/ recombination				0.483149	0.121215	35.641	16.9615
tmrB	BSU03140	ATP-binding tunicamycin resistance protein	SW 4.3.13	Lifestyles	Coping with stress	Resistance against toxins/ antibiotics				0.482425	0.0767905	6.6566	2.95252
prmA	BSU25450	ribosomal protein L11 methyltransferase	SW 3.3.1.12	Information processing	Protein synthesis, modification and degradation	Translation	Translation/ other			0.481589	0.00139885	30.8031	14.5753
ycbK	BSU02540	putative efflux transporter	SW 1.2.4.12	Cellular processes	Transporters	Transporters/ other	Other transporters			0.480932	0.0133494	7.68197	3.43497
yvdD	BSU34640	conserved hypothetical protein	SW 6.6	Groups of genes	Poorly characterized/ putative enzymes					0.480837	0.0116267	9.26013	4.19303
cwlO	BSU34800	secreted cell wall DL-endopeptidase	SW 1.1.1.2	Cellular processes	Cell envelope and cell division	Cell wall synthesis	Autolytic activity required for peptidoglycan synthesis (cell elongation)			0.480573	0.00776959	15.0483	6.97208
ctc	BSU00520	ribosomal protein Ctc, binding 5S RNA	SW 3.3.1.4	Information processing	Protein synthesis, modification and degradation	Translation	Ribosomal proteins			0.480446	0.00281424	683.593	328.17
ppsE	BSU18300	plipastatin synthetase	SW 2.6.6.1	Metabolism	Additional metabolic pathways	Miscellaneous metabolic pathways	Biosynthesis of antibacterial compounds			0.480404	0.00404103	31.4225	14.8357
ybzG	BSU01389	putative ribosomal protein	SW 6.7	Groups of genes	Proteins of unknown function					0.480249	0.00128785	40.5174	19.1986
frlD	BSU32570	fructoselysine kinase	SW 2.2.2.17	Metabolism	Carbon metabolism	Utilization of specific carbon sources	Utilization of amino sugars			0.479842	0.0275717	145.376	69.4975
yjgC	BSU12160	putative formate dehydrogenase	SW 2.1.4	Metabolism	Electron transport and ATP synthesis	Electron transport/ other/ based on similarity				0.479766	0.00764283	11.5687	5.29016
ydjP	BSU06280	putative peroxydase	SW 4.2.1.4	Lifestyles	Sporulation	Sporulation proteins	Sporulation proteins/ other			0.479229	0.0382739	304.509	145.669
sodF	BSU19330	superoxide dismutase	SW 4.2.1.4	Lifestyles	Sporulation	Sporulation proteins	Sporulation proteins/ other			0.478945	0.0494933	108.257	51.5885
ycbP	BSU02590	putative inner integral membrane protein	SW 4.3.1	Lifestyles	Coping with stress	General stress proteins (controlled by SigB)				0.477967	0.017071	4.90572	2.08375
spoVAA	BSU23440	stage V sporulation protein AA	SW 4.2.1.4	Lifestyles	Sporulation	Sporulation proteins	Sporulation proteins/ other			0.476463	0.0732382	5.55565	2.38529
tuaA_2	BSU35610	putative undecaprenyl-phosphate N-acetylgalactosaminyl-1-phosphate transferase; N-terminal part of TuaA	SW 1.1.1.5	Cellular processes	Cell envelope and cell division	Cell wall synthesis	Biosynthesis of teichuronic acid			0.475717	0.142045	2.74963	1.04591
yknY	BSU14360	putative ABC transporter (ATP-binding protein)	SW 1.2.1.2.3	Cellular processes	Transporters	ABC transporters	Exporters	Export of peptides		0.475409	0.00909989	32.9472	15.4011
yvrE	BSU33200	conserved hypothetical protein	SW 4.3.1	Lifestyles	Coping with stress	General stress proteins (controlled by SigB)				0.474098	0.0272839	29.1737	13.5683
cmk	BSU22890	cytidylate kinase	SW 2.5.2.4	Metabolism	Nucleotide metabolism	Biosynthesis/ acquisition of nucleotides	Biosynthesis/ acquisition of pyrimidine nucleotides			0.473578	0.272664	29.4204	13.6696
zinT	BSU03360	zinc metallochaperone with NTPase activity	SW 1.3.2.3	Cellular processes	Homeostasis	Trace metal homeostasis (Cu, Zn, Ni, Mn, Mo)	Zinc			0.473487	0.00133685	1.08115	0.248655
yvgT	BSU33460	putative integral inner membrane protein	SW 6.2	Groups of genes	Membrane proteins					0.473068	0.0169382	5.09627	2.14742
ylmC	BSU15360	conserved hypothetical protein	SW 4.2.1.4	Lifestyles	Sporulation	Sporulation proteins	Sporulation proteins/ other			0.472496	0.0485922	15.2218	6.92846
ywcB	BSU38230	putative phage protein (superinfection immunity)	SW 4.2.1.4	Lifestyles	Sporulation	Sporulation proteins	Sporulation proteins/ other			0.472141	0.0645119	41.7232	19.4353
narJ	BSU37260	nitrate reductase molybdenum cofactor assembly chaperone NarJ	SW 2.1.2.2	Metabolism	Electron transport and ATP synthesis	Respiration	Anaerobic respiration			0.471252	0.0023144	1.19003	0.296428
yetM	BSU07230	putative hydroxylase/monooxygenase	SW 4.3.10	Lifestyles	Coping with stress	Resistance against other toxic compounds (nitric oxide, phenolic acids, flavonoids, oxalate)				0.470426	0.00510859	1.97237	0.663067
yvrB	BSU33170	putative vitamin B12 permease	SW 1.2.1.1.8	Cellular processes	Transporters	ABC transporters	Importers	ABC transporters of unknown function		0.469793	0.0147037	15.9677	7.23643
ypfA	BSU22910	putative cyclic diGMP binding protein	SW 4.1.1.1.5	Lifestyles	Exponential and early post-exponential lifestyles	Motility and chemotaxis	Signal transduction in motility and chemotaxis	Additional chemotaxis signal transduction and regulatory proteins		0.468494	0.11729	3.2693	1.26589
ysmB	BSU28400	putative transcriptional regulator (MarR family)	SW 3.4.2.6	Information processing	Regulation of gene expression	Transcription factors and their control	Transcription factor/ other/ based on similarity			0.468347	0.000873933	39.862	18.4034
yugF	BSU31420	putative hydrolase	SW 4.2.1.5	Lifestyles	Sporulation	Sporulation proteins	Newly identified sporulation proteins (based on transcription profiling)			0.468033	0.259451	7.6814	3.32917
rsfA	BSU37620	prespore-specific regulatory gene	SW 3.4.1.2	Information processing	Regulation of gene expression	Sigma factors and their control	Control of sigma factors			0.467953	0.0330386	542.911	253.791
yknU	BSU14320	putative ABC transporter (ATP-binding protein)	SW 1.2.1.2.6	Cellular processes	Transporters	ABC transporters	Exporters	Exporters of unknown function		0.466868	0.046162	35.0988	16.1199
epsO	BSU34220	putative pyruvyl transferase	SW 4.1.2	Lifestyles	Exponential and early post-exponential lifestyles	Biofilm formation				0.466657	0.0230524	3.86732	1.53804
bmrU	BSU24000	putative lipid kinase BmrU	SW 4.3.1	Lifestyles	Coping with stress	General stress proteins (controlled by SigB)				0.466372	0.00485757	36.4968	16.7542
ypfB	BSU22900	conserved hypothetical protein	SW 4.2.1.4	Lifestyles	Sporulation	Sporulation proteins	Sporulation proteins/ other			0.466338	0.159648	1.52411	0.443917
mgsR	BSU24770	transcriptional regulator of stress	SW 3.4.2.5	Information processing	Regulation of gene expression	Transcription factors and their control	Transcription factors/ other			0.465258	0.0176195	52.7193	24.2607
slpH	BSU10940	2-phosphosulfolactate phosphatase	SW 4.2.1.4	Lifestyles	Sporulation	Sporulation proteins	Sporulation proteins/ other			0.465175	0.00615304	3.07107	1.16117
ydgA	BSU05560	conserved hypothetical protein	SW 4.2.1.4	Lifestyles	Sporulation	Sporulation proteins	Sporulation proteins/ other			0.463845	0.00395598	1.04447	0.216395
proA	BSU13130	gamma-glutamyl phosphate reductase	SW 2.3.1.2	Metabolism	Amino acid/ nitrogen metabolism	Biosynthesis/ acquisition of amino acids	Biosynthesis/ acquisition of proline			0.463699	0.000827286	51.2988	23.519
rpsK	BSU01420	ribosomal protein S11 (BS11)	SW 3.3.1.4	Information processing	Protein synthesis, modification and degradation	Translation	Ribosomal proteins			0.463627	0.0013924	183.851	84.9701
spoVE	BSU15210	factor for spore cortex peptidoglycan synthesis (stage V sporulation)	SW 1.1.1.1	Cellular processes	Cell envelope and cell division	Cell wall synthesis	Biosynthesis of peptidoglycan			0.463203	0.0480639	92.2351	42.4552
yknV	BSU14330	putative ABC transporter (ATP-binding protein)	SW 1.2.1.2.6	Cellular processes	Transporters	ABC transporters	Exporters	Exporters of unknown function		0.462915	0.0264179	45.9989	21.025
yopO	BSU20820	putative transcriptional regulator; phage SPbeta	SW 3.4.2.6	Information processing	Regulation of gene expression	Transcription factors and their control	Transcription factor/ other/ based on similarity			0.462498	0.0490431	4.57118	1.84541
acoB	BSU08070	acetoin dehydrogenase E1 component (TPP-dependent beta subunit)	SW 2.2.2.2	Metabolism	Carbon metabolism	Utilization of specific carbon sources	Utilization of acetoin			0.460459	0.191417	11417.3	5256.91
yhfI	BSU10240	putative metal-dependent hydrolase	SW 6.7	Groups of genes	Proteins of unknown function					0.460021	0.0932018	9.11899	3.92494
yabQ	BSU00610	membrane protein of the forespore	SW 4.2.1.4	Lifestyles	Sporulation	Sporulation proteins	Sporulation proteins/ other			0.459798	0.0743535	122.627	56.1137
epsN	BSU34230	putative aminotransferase	SW 4.1.2	Lifestyles	Exponential and early post-exponential lifestyles	Biofilm formation				0.458122	0.00903642	4.088	1.60187
ytcD	BSU29030	putative transcriptional regulator (MarD family)	SW 3.4.2.6	Information processing	Regulation of gene expression	Transcription factors and their control	Transcription factor/ other/ based on similarity			0.457495	0.0196476	1.28541	0.316817
iolB	BSU39750	5-deoxy-D-glucuronic acid isomerase	SW 2.2.2.16	Metabolism	Carbon metabolism	Utilization of specific carbon sources	Utilization of inositol			0.456681	0.0533838	206.84	94.1881
yfkR	BSU07780	putative spore germination protein	SW 4.2.5	Lifestyles	Sporulation	Germination/ based on similarity				0.453709	0.207338	2.25744	0.751076
ywjC	BSU37210	conserved hypothetical protein	SW 4.3.1	Lifestyles	Coping with stress	General stress proteins (controlled by SigB)				0.453221	0.0128253	3.0259	1.09801
yflN	BSU07620	putative metal-dependent hydrolase	SW 4.2.1.5	Lifestyles	Sporulation	Sporulation proteins	Newly identified sporulation proteins (based on transcription profiling)			0.451255	0.00209853	43.8817	19.5275
hemZ	BSU09840	coproporphyrinogen III oxidase	SW 2.6.2.6	Metabolism	Additional metabolic pathways	Biosynthesis of cofactors	Biosynthesis of heme/ siroheme			0.450949	0.102398	34.5228	15.2935
rluD	BSU15460	pseudouridylate synthase	SW 3.3.1.3	Information processing	Protein synthesis, modification and degradation	Translation	rRNA modification and maturation/ based on similarity			0.44984	0.0472144	5.423	2.1644
epsI	BSU34290	putative polysaccharide pyruvyl transferase	SW 4.1.2	Lifestyles	Exponential and early post-exponential lifestyles	Biofilm formation				0.449738	0.0220905	1.5447	0.419579
spoIIIAE	BSU24390	stage III sporulation protein	SW 3.3.5	Information processing	Protein synthesis, modification and degradation	Protein secretion				0.448343	0.0230256	139.204	62.1355
ycbD	BSU02470	2,5-dioxovalerate dehydrogenase (alpha-ketoglutaric semialdehyde dehydrogenase)	SW 2.2.2.14	Metabolism	Carbon metabolism	Utilization of specific carbon sources	Utilization of glucarate/galactarate			0.447575	0.00259601	37.5549	16.5324
yezE	BSU06860	putative transcriptional regulator (TetR family)	SW 3.4.2.6	Information processing	Regulation of gene expression	Transcription factors and their control	Transcription factor/ other/ based on similarity			0.446548	0.0015243	60.4373	26.7115
ydhF	BSU05730	putative lipoprotein	SW 4.2.1.4	Lifestyles	Sporulation	Sporulation proteins	Sporulation proteins/ other			0.446296	0.0921775	16.2105	6.95783
pksJ	BSU17180	polyketide synthase of type I	SW 2.6.6.1	Metabolism	Additional metabolic pathways	Miscellaneous metabolic pathways	Biosynthesis of antibacterial compounds			0.44531	0.0153228	404.794	179.982
gapB	BSU29020	glyceraldehyde-3-phosphate dehydrogenase	SW 2.2.1.2	Metabolism	Carbon metabolism	Carbon core metabolism	Gluconeogenesis			0.444556	0.0010494	348.967	154.858
yoxD	BSU18500	putative oxido-reductase	SW 6.4.8	Groups of genes	Phosphoproteins	Phosphorylation on either a Ser, Thr or Tyr residue				0.444542	0.0417618	5.85659	2.32577
pbpG	BSU37510	sporulation specific penicillin-binding protein	SW 1.1.1.7	Cellular processes	Cell envelope and cell division	Cell wall synthesis	Penicillin-binding proteins			0.444284	0.102371	118.548	52.391
yhjQ	BSU10600	putative ferredoxin	SW 1.3.2.1	Cellular processes	Homeostasis	Trace metal homeostasis (Cu, Zn, Ni, Mn, Mo)	Copper			0.444008	0.0154976	0.96318	0.149664
acoA	BSU08060	acetoin dehydrogenase E1 component (TPP-dependent alpha subunit)	SW 2.2.2.2	Metabolism	Carbon metabolism	Utilization of specific carbon sources	Utilization of acetoin			0.443487	0.166144	8057.52	3573.13
ydfR	BSU05530	conserved hypothetical protein	SW 4.2.1.4	Lifestyles	Sporulation	Sporulation proteins	Sporulation proteins/ other			0.44295	0.0375089	2.20703	0.699079
mraY	BSU15190	phospho-N-acetylmuramoyl-pentapeptide transferase	SW 1.1.1.1	Cellular processes	Cell envelope and cell division	Cell wall synthesis	Biosynthesis of peptidoglycan			0.442843	0.00947378	13.6554	5.76862
yisJ	BSU10740	putative spore coat protein	SW 4.2.1.1.8	Lifestyles	Sporulation	Sporulation proteins	Spore coat proteins	Not yet assigned		0.441328	0.00266726	1.20294	0.251555
yczN	BSU03789	putative spore and germination protein	SW 4.3.18	Lifestyles	Coping with stress	Toxins, antitoxins and immunity against toxins/ based on similarity				0.440086	0.000326648	51.1372	22.2248
tuaE	BSU35570	putative polymerase of teichuronic acid repeating units	SW 1.1.1.5	Cellular processes	Cell envelope and cell division	Cell wall synthesis	Biosynthesis of teichuronic acid			0.439584	0.105843	18.467	7.83757
iolF	BSU39710	inositol transport protein	SW 1.2.4.3	Cellular processes	Transporters	Transporters/ other	Carbohydrate transporter			0.439165	0.0484584	1193.68	523.943
yhcA	BSU09010	putative exporter	SW 1.2.4.12	Cellular processes	Transporters	Transporters/ other	Other transporters			0.438817	0.0818289	12.2297	5.086
uxuA	BSU12340	D-mannonate dehydratase	SW 2.2.2.15	Metabolism	Carbon metabolism	Utilization of specific carbon sources	Utilization of hexuronate			0.436538	0.0376194	228.95	99.6635
rplW	BSU01180	ribosomal protein L23	SW 6.4.1	Groups of genes	Phosphoproteins	Phosphorylation on an Arg residue				0.432071	0.000244919	46.3409	19.7386
ykzR	BSU13799	putative spore-specific glycosyl hydrolase	SW 6.7	Groups of genes	Proteins of unknown function					0.431966	0.009962	2.70763	0.885586
ycsA	BSU04000	putative tartrate dehydrogenase	SW 6.6	Groups of genes	Poorly characterized/ putative enzymes					0.431866	0.00110663	21.1913	8.86773
ydfS	BSU05540	conserved hypothetical protein	SW 4.2.1.4	Lifestyles	Sporulation	Sporulation proteins	Sporulation proteins/ other			0.431735	0.122031	2.809	0.928612
iolH	BSU39690	putative sugar-phosphate epimerase/isomerase	SW 2.2.2.16	Metabolism	Carbon metabolism	Utilization of specific carbon sources	Utilization of inositol			0.431492	0.0421991	866.295	373.515
nnrA	BSU38720	NAD(P)H dehydratase	SW 4.3.1	Lifestyles	Coping with stress	General stress proteins (controlled by SigB)				0.430983	0.00339426	17.4763	7.24747
yobS	BSU19070	putative transcriptional regulator	SW 3.4.2.6	Information processing	Regulation of gene expression	Transcription factors and their control	Transcription factor/ other/ based on similarity			0.430445	0.00302091	4.91449	1.83064
yhaL	BSU09940	sporulation factor	SW 4.2.1.4	Lifestyles	Sporulation	Sporulation proteins	Sporulation proteins/ other			0.429373	0.0451765	1.43017	0.328761
mntA	BSU30770	manganese ABC transporter (manganese binding lipoprotein)	SW 1.2.1.1.6	Cellular processes	Transporters	ABC transporters	Importers	Uptake of ions		0.428987	0.00216864	8.48115	3.3528
frlB	BSU32610	fructoselysine-6-P-deglycase	SW 2.2.2.17	Metabolism	Carbon metabolism	Utilization of specific carbon sources	Utilization of amino sugars			0.427364	0.0156064	355.775	151.759
iolE	BSU39720	2-keto-myo-inositol dehydratase	SW 2.2.2.16	Metabolism	Carbon metabolism	Utilization of specific carbon sources	Utilization of inositol			0.427298	0.0370788	689.398	294.292
epsK	BSU34265	putative extracellular matrix component exporter	SW 1.2.4.11	Cellular processes	Transporters	Transporters/ other	Other exporters			0.426704	0.0127338	3.22396	1.08903
ylxL	BSU16480	coupling factor for flagellin transcription and translation	SW 3.4.1.2	Information processing	Regulation of gene expression	Sigma factors and their control	Control of sigma factors			0.426123	0.0457635	43.681	18.3265
catD	BSU08230	catechol-2,3-dioxygenase membrane subunit	SW 4.3.8	Lifestyles	Coping with stress	Resistance against oxidative and electrophile stress				0.425645	0.00239494	1.68453	0.429835
yqjB	BSU23940	conserved hypothetical protein	SW 4.2.1.5	Lifestyles	Sporulation	Sporulation proteins	Newly identified sporulation proteins (based on transcription profiling)			0.425599	0.112689	3.67555	1.27711
nrdEB	BSU20060	SPbeta phage ribonucleoside reductase alpha subunit	SW 2.5.2.5	Metabolism	Nucleotide metabolism	Biosynthesis/ acquisition of nucleotides	Biosynthesis/ acquisition of nucleotides/ other			0.425208	0.000463319	1.41932	0.31611
gerAC	BSU33070	component of the germination receptor GerA	SW 4.2.4.1	Lifestyles	Sporulation	Germination	Germinant receptors			0.423725	0.171495	7.51966	2.89813
yezF	BSU06559	hypothetical protein	SW 6.7	Groups of genes	Proteins of unknown function					0.423384	0.0487591	0.797096	0.0491691
rocG	BSU37790	glutamate dehydrogenase	SW 2.3.2.4	Metabolism	Amino acid/ nitrogen metabolism	Utilization of amino acids	Utilization of arginine/ ornithine			0.422848	0.00330241	13.7507	5.52588
kapD	BSU31470	putative exoribonuclease (3'-5')	SW 3.4.7	Information processing	Regulation of gene expression	phosphorelay				0.420007	0.00207252	32.1602	13.2175
opuAA	BSU02980	glycine betaine ABC transporter (ATP-binding protein)	SW 1.2.1.1.4	Cellular processes	Transporters	ABC transporters	Importers	Uptake of compatible solutes for osmoprotection		0.419287	0.0876711	14.877	5.94738
cotA	BSU06300	outer spore coat copper-dependent laccase	SW 4.2.1.1.5	Lifestyles	Sporulation	Sporulation proteins	Spore coat proteins	Class V		0.418279	0.000830129	101.751	42.2692
secY	BSU01360	preprotein translocase subunit	SW 3.3.5	Information processing	Protein synthesis, modification and degradation	Protein secretion				0.417737	0.000696821	553.975	231.125
ycgG	BSU03100	conserved hypothetical protein	SW 4.2.1.4	Lifestyles	Sporulation	Sporulation proteins	Sporulation proteins/ other			0.417599	0.0229319	38.115	15.6256
yqkF	BSU23620	NADPH-dependent aldo-keto reductase	SW 6.6	Groups of genes	Poorly characterized/ putative enzymes					0.417069	0.0380698	25.8923	10.5074
yhfA	BSU10080	putative transporter	SW 4.2.1.5	Lifestyles	Sporulation	Sporulation proteins	Newly identified sporulation proteins (based on transcription profiling)			0.417045	0.0060348	5.61934	2.05204
yugO	BSU31322	putative potassium channel protein	SW 1.3.1.3	Cellular processes	Homeostasis	Metal ion homeostasis (K, Na, Ca, Mg)	Potassium uptake/ export			0.414164	0.127127	19.8041	7.90923
ytkC	BSU30640	putative autolytic amidase	SW 1.1.3.2	Cellular processes	Cell envelope and cell division	Cell wall degradation/ turnover	Autolysis/ based on similarity			0.41401	0.00169097	20.2904	8.10742
phrC	BSU03780	secreted regulator of the activity of phosphatase RapC and competence and sporulation stimulating factor (CSF)	SW 3.1.7	Information processing	Genetics	Genetic competence				0.413753	0.00822557	16.837	6.67323
mapA	BSU01380	methionine aminopeptidase	SW 3.3.1.12	Information processing	Protein synthesis, modification and degradation	Translation	Translation/ other			0.41119	0.000291991	211.133	86.5214
yhjG	BSU10500	putative aromatic compound monooxygenase/hydroxylase	SW 6.6	Groups of genes	Poorly characterized/ putative enzymes					0.409426	0.000411133	18.0226	7.08361
thrZ	BSU37560	threonyl-tRNA synthetase	SW 3.3.1.10	Information processing	Protein synthesis, modification and degradation	Translation	Aminoacyl-tRNA synthetases			0.408794	0.01704	23.1189	9.15524
iolG	BSU39700	myo-inositol 2-dehydrogenase/D-chiro-inositol 3-dehydrogenase	SW 2.2.2.16	Metabolism	Carbon metabolism	Utilization of specific carbon sources	Utilization of inositol			0.408789	0.032309	929.01	379.473
bglC	BSU03410	aryl-phospho-beta-d-glucosidase	SW 2.2.2.18	Metabolism	Carbon metabolism	Utilization of specific carbon sources	Utilization of beta-glucosides			0.408125	0.0432454	12.5551	4.82811
yqfD	BSU25350	stage IV sporulation protein	SW 4.2.1.4	Lifestyles	Sporulation	Sporulation proteins	Sporulation proteins/ other			0.407984	0.0217706	73.0402	29.5032
pbpI	BSU27310	penicillin-binding protein PBP4B	SW 1.1.1.7	Cellular processes	Cell envelope and cell division	Cell wall synthesis	Penicillin-binding proteins			0.407574	0.0113904	136.361	55.2811
gerD	BSU01550	lipoprotein with a role in spores' rapid response to nutrient germinants	SW 4.2.4.2	Lifestyles	Sporulation	Germination	Additional germination proteins			0.407163	0.175324	8.54657	3.18343
dnaK	BSU25470	molecular chaperone	SW 3.3.2	Information processing	Protein synthesis, modification and degradation	Chaperones/ protein folding				0.406885	0.000259553	252.728	102.535
mgsA	BSU22480	methylglyoxal synthase	SW 2.2.1.1	Metabolism	Carbon metabolism	Carbon core metabolism	Glycolysis			0.40619	0.0282173	8.84496	3.29583
yxeD	BSU39590	conserved hypothetical protein	SW 4.2.1.4	Lifestyles	Sporulation	Sporulation proteins	Sporulation proteins/ other			0.406169	0.00245324	1.31068	0.235444
ppsD	BSU18310	plipastatin synthetase	SW 2.6.6.1	Metabolism	Additional metabolic pathways	Miscellaneous metabolic pathways	Biosynthesis of antibacterial compounds			0.405881	0.000787655	124.374	50.184
yuzJ	BSU32469	putative type I toxin	SW 6.7	Groups of genes	Proteins of unknown function					0.405121	0.00144535	3.88625	1.27696
yraF	BSU26960	putative spore coat protein	SW 4.2.1.2	Lifestyles	Sporulation	Sporulation proteins	Spore coat protein/ based on similarity			0.402922	0.0644	1.76414	0.412273
pel	BSU07560	pectate lyase	SW 2.2.2.27	Metabolism	Carbon metabolism	Utilization of specific carbon sources	Utilization of other polymeric carbohydrates			0.402549	0.00048836	427.385	171.745
ytwI	BSU29150	putative integral membrane protein	SW 4.2.1.5	Lifestyles	Sporulation	Sporulation proteins	Newly identified sporulation proteins (based on transcription profiling)			0.402179	0.00195355	4.99747	1.71097
gerM	BSU28380	germination (cortex hydrolysis) and sporulation (stage II, multiple polar septa) lytic enzyme	SW 4.2.4.2	Lifestyles	Sporulation	Germination	Additional germination proteins			0.401204	0.0211184	800.693	320.942
sspD	BSU13470	small acid-soluble spore protein (alpha/beta-type SASP)	SW 4.2.1.3	Lifestyles	Sporulation	Sporulation proteins	Small acid-soluble spore proteins			0.400649	2.27422e-06	0.872464	0.0498759
iolD	BSU39730	3D-(3,5/4)-trihydroxycyclohexane-1,2-dione hydrolase	SW 2.2.2.16	Metabolism	Carbon metabolism	Utilization of specific carbon sources	Utilization of inositol			0.400284	0.0320806	1596.32	638.681
yvaA	BSU33530	putative oxidoreductase	SW 2.2.2.16	Metabolism	Carbon metabolism	Utilization of specific carbon sources	Utilization of inositol			0.399883	0.00071414	15.5573	5.92103
epsJ	BSU34280	putative glycosyl transferase	SW 4.1.2	Lifestyles	Exponential and early post-exponential lifestyles	Biofilm formation				0.39878	0.00302834	3.14272	0.952645
pyrH	BSU16510	uridylate kinase	SW 2.5.2.4	Metabolism	Nucleotide metabolism	Biosynthesis/ acquisition of nucleotides	Biosynthesis/ acquisition of pyrimidine nucleotides			0.398543	0.0128276	58.0508	22.835
iolC	BSU39740	2-deoxy-5-keto-D-gluconic acid kinase	SW 2.2.2.16	Metabolism	Carbon metabolism	Utilization of specific carbon sources	Utilization of inositol			0.398071	0.0280789	659.462	262.212
cotP	BSU05550	spore coat protein	SW 4.2.1.1.5	Lifestyles	Sporulation	Sporulation proteins	Spore coat proteins	Class V		0.397702	0.000590441	2.04842	0.513512
ymaD	BSU17280	putative peroxiredoxin-related protein	SW 4.3.8	Lifestyles	Coping with stress	Resistance against oxidative and electrophile stress				0.39718	0.0367795	2.51177	0.696216
ssrSB	BSU_misc_RNA_41		SW 3.4.1.2	Information processing	Regulation of gene expression	Sigma factors and their control	Control of sigma factors			0.396568	0.0120471	238.107	94.124
yvrC	BSU33180	putative lipoprotein binding vitamin B12	SW 1.2.1.1.8	Cellular processes	Transporters	ABC transporters	Importers	ABC transporters of unknown function		0.394385	0.0102075	26.3607	10.0934
yqeC	BSU25730	putative hydroxyacid dehydrogenase	SW 4.2.1.5	Lifestyles	Sporulation	Sporulation proteins	Newly identified sporulation proteins (based on transcription profiling)			0.394109	0.0160198	9.67528	3.51016
tboA	BSU_misc_RNA_40									0.393572	0.047811	2.22192	0.571273
rplO	BSU01350	ribosomal protein L15	SW 3.3.1.4	Information processing	Protein synthesis, modification and degradation	Translation	Ribosomal proteins			0.393408	9.77328e-05	122.968	48.0733
ylbJ	BSU15030	putative factor required for spore cortex formation	SW 1.2.4.12	Cellular processes	Transporters	Transporters/ other	Other transporters			0.393045	0.0176063	69.5042	27.0148
yocL	BSU19250	hypothetical protein	SW 4.2.1.4	Lifestyles	Sporulation	Sporulation proteins	Sporulation proteins/ other			0.392665	0.0802914	6.79138	2.36307
catE	BSU08240	catechol-2,3-dioxygenase subunit	SW 4.3.8	Lifestyles	Coping with stress	Resistance against oxidative and electrophile stress				0.392374	0.0184275	8.3221	2.96156
speB	BSU37490	agmatinase	SW 2.6.6.6	Metabolism	Additional metabolic pathways	Miscellaneous metabolic pathways	Metabolism of polyamines			0.392032	0.0282011	8.10267	2.87252
ylbL	BSU15050	putative degradative enzyme	SW 6.2	Groups of genes	Membrane proteins					0.390687	0.0516254	12.1888	4.45735
tuaH	BSU35540	putative glycosyltransferase	SW 1.1.1.5	Cellular processes	Cell envelope and cell division	Cell wall synthesis	Biosynthesis of teichuronic acid			0.390094	0.0608305	45.2743	17.3563
ytcI	BSU29560	putative acyl-coenzyme A synthetase	SW 6.6	Groups of genes	Poorly characterized/ putative enzymes					0.389701	0.00266726	72.0238	27.7626
yoqH	BSU20630	conserved hypothetical protein; phage SPbeta	SW 5.1.2	Prophages and mobile genetic elements	Prophages	SP-beta prophage				0.388157	0.0223411	2.71896	0.749461
tboT	BSU_misc_RNA_48									0.387404	0.0420736	6.99739	2.40452
pta	BSU37660	phosphotransacetylase	SW 2.2.1.5	Metabolism	Carbon metabolism	Carbon core metabolism	Overflow metabolism			0.387266	0.0323812	10.0314	3.57845
cydC	BSU38740	ABC membrane transporter (ATP-binding protein) required for cytochrome bb' function	SW 1.2.1.3	Cellular processes	Transporters	ABC transporters	Regulatory ABC transporters			0.387222	0.123169	75.4995	28.9287
pksM	BSU17200	polyketide synthase	SW 2.6.6.1	Metabolism	Additional metabolic pathways	Miscellaneous metabolic pathways	Biosynthesis of antibacterial compounds			0.386771	0.000847442	175.2	67.4557
spoIIP	BSU25530	spore autolysin (stage II sporulation)	SW 1.1.5	Cellular processes	Cell envelope and cell division	Cell wall/ other				0.385936	0.0409353	216.193	83.1297
yqfC	BSU25360	conserved hypothetical protein	SW 4.2.1.4	Lifestyles	Sporulation	Sporulation proteins	Sporulation proteins/ other			0.384791	0.0560856	11.5396	4.13271
ykrA	BSU14550	putative hydrolase	SW 6.6	Groups of genes	Poorly characterized/ putative enzymes					0.383492	0.00386036	12.2948	4.40668
yitF	BSU10970	putative enolase superfamily enzyme	SW 4.2.1.4	Lifestyles	Sporulation	Sporulation proteins	Sporulation proteins/ other			0.382098	0.107175	24.6654	9.11566
ydgB	BSU05570	conserved hypothetical protein	SW 4.2.1.4	Lifestyles	Sporulation	Sporulation proteins	Sporulation proteins/ other			0.380785	0.000539835	2.20024	0.52821
yrhP	BSU27100	putative efflux transporter	SW 6.2	Groups of genes	Membrane proteins					0.380295	0.0126913	21.3187	7.79754
yqgT	BSU24830	putative gamma-D-glutamyl-L-diamino acid endopeptidase	SW 1.1.3.4	Cellular processes	Cell envelope and cell division	Cell wall degradation/ turnover	Endopeptidases			0.379846	0.0178644	55.035	20.5948
bshC	BSU15120	malate glucosamine cysteine ligase	SW 2.6.6.2	Metabolism	Additional metabolic pathways	Miscellaneous metabolic pathways	Biosynthesis of bacillithiol			0.379463	0.0101385	35.9925	13.3476
ypqP_2	BSU21670	putative capsular polysaccharide biosynthesis enzyme fragment; C-terminal part of YpqP	SW 4.2.1.5	Lifestyles	Sporulation	Sporulation proteins	Newly identified sporulation proteins (based on transcription profiling)			0.378853	2.81094e-05	89.1742	33.4733
proB	BSU13120	glutamate 5-kinase	SW 2.3.1.2	Metabolism	Amino acid/ nitrogen metabolism	Biosynthesis/ acquisition of amino acids	Biosynthesis/ acquisition of proline			0.377415	5.23709e-05	25.4912	9.30947
yrrD	BSU27470	conserved hypothetical protein	SW 4.2.1.4	Lifestyles	Sporulation	Sporulation proteins	Sporulation proteins/ other			0.377192	6.01127e-05	62.0375	23.0886
ymzB	BSU17240	conserved hypothetical protein	SW 4.3.1	Lifestyles	Coping with stress	General stress proteins (controlled by SigB)				0.377094	0.000571525	10.139	3.51189
yrzE	BSU27690	putative transporter	SW 4.2.1.5	Lifestyles	Sporulation	Sporulation proteins	Newly identified sporulation proteins (based on transcription profiling)			0.37693	0.00662466	81.0468	30.2375
queG	BSU08910	epoxyqueuosine reductase	SW 3.3.1.8	Information processing	Protein synthesis, modification and degradation	Translation	tRNA modification and maturation			0.376713	0.0206649	11.7018	4.09657
yjbA	BSU11410	putative nucleic acid binding protein	SW 4.2.1.4	Lifestyles	Sporulation	Sporulation proteins	Sporulation proteins/ other			0.376618	0.0720507	228.207	85.6351
yjdH	BSU12050	hypothetical protein	SW 4.2.1.1.8	Lifestyles	Sporulation	Sporulation proteins	Spore coat proteins	Not yet assigned		0.376587	0.0303186	38.7196	14.2696
lonB	BSU28210	LonB ATP-dependent protease	SW 3.3.7.4	Information processing	Protein synthesis, modification and degradation	Proteolysis	Additional proteins involved in proteolysis			0.375765	0.072677	513.998	192.83
ssrSA	BSU_misc_RNA_32		SW 3.4.1.2	Information processing	Regulation of gene expression	Sigma factors and their control	Control of sigma factors			0.375607	0.0226912	70.5467	26.1857
ynzB	BSU17740	hypothetical protein	SW 4.2.5	Lifestyles	Sporulation	Germination/ based on similarity				0.374645	0.00797837	5.66873	1.81108
ykgA	BSU13020	putative aminohydrolase	SW 4.3.1	Lifestyles	Coping with stress	General stress proteins (controlled by SigB)				0.370996	0.000737721	15.5519	5.4552
ppsC	BSU18320	plipastatin synthetase	SW 2.6.6.1	Metabolism	Additional metabolic pathways	Miscellaneous metabolic pathways	Biosynthesis of antibacterial compounds			0.370456	0.00029223	95.7779	35.1667
tlp	BSU18030	small acid-soluble spore protein (thioredoxin-like protein)	SW 2.1.3	Metabolism	Electron transport and ATP synthesis	Electron transport/ other				0.370344	0.00357635	7.61211	2.50427
ydzR	BSU05529	conserved hypothetical protein	SW 6.7	Groups of genes	Proteins of unknown function					0.370112	0.000232363	32.0915	11.5625
adk	BSU01370	adenylate kinase	SW 2.5.2.1	Metabolism	Nucleotide metabolism	Biosynthesis/ acquisition of nucleotides	Biosynthesis/ acquisition of purine nucleotides			0.367952	5.37771e-05	258.088	94.6477
yhzF	BSU10009	hypothetical protein	SW 6.2	Groups of genes	Membrane proteins					0.367877	0.0206137	13.5375	4.66407
murD	BSU15200	UDP-N-acetylmuramoylalanyl-D-glutamate ligase	SW 1.1.1.1	Cellular processes	Cell envelope and cell division	Cell wall synthesis	Biosynthesis of peptidoglycan			0.366357	0.00254003	20.6794	7.25923
cotC	BSU17700	spore coat protein (outer)	SW 4.2.1.1.8	Lifestyles	Sporulation	Sporulation proteins	Spore coat proteins	Not yet assigned		0.366095	0.00938789	24.7862	8.75712
slrR	BSU34380	transcriptional regulator of autolysin genes	SW 3.4.2.5	Information processing	Regulation of gene expression	Transcription factors and their control	Transcription factors/ other			0.366046	0.000985569	1.2767	0.150353
polYB	BSU23710	Y family DNA polymerase V bypassing lesions during replication	SW 3.1.5	Information processing	Genetics	DNA repair/ recombination				0.365919	0.00675469	2.59047	0.630862
dnaJ	BSU25460	co-factor of molecular chaperone	SW 3.3.2	Information processing	Protein synthesis, modification and degradation	Chaperones/ protein folding				0.365137	2.51661e-05	32.9577	11.7167
yfkE	BSU07920	putative H+/Ca2+ antiporter	SW 1.2.4.5	Cellular processes	Transporters	Transporters/ other	Metal ion transporter			0.36347	0.0467905	25.6722	9.01283
spoIIIAH	BSU24360	stage III sporulation ratchet engulfment protein	SW 3.3.5	Information processing	Protein synthesis, modification and degradation	Protein secretion				0.36313	0.00553384	325.42	117.852
yhcC	BSU09030	hypothetical protein	SW 6.2	Groups of genes	Membrane proteins					0.362254	0.0324522	6.29067	1.95995
yrzR	BSU27469	conserved hypothetical protein	SW 4.2.1.5	Lifestyles	Sporulation	Sporulation proteins	Newly identified sporulation proteins (based on transcription profiling)			0.362088	9.13946e-05	18.6972	6.45107
epsH	BSU34300	putative glycosyltransferase involved in biofilm formation	SW 4.1.2	Lifestyles	Exponential and early post-exponential lifestyles	Biofilm formation				0.361391	0.00048836	1.85765	0.352032
yphA	BSU22860	putative integral inner membrane protein	SW 4.2.1.4	Lifestyles	Sporulation	Sporulation proteins	Sporulation proteins/ other			0.361265	0.0476716	31.8455	11.1853
murE	BSU15180	UDP-N-acetylmuramoylalanyl-D-glutamate-2, 6-diaminopimelate ligase	SW 1.1.1.1	Cellular processes	Cell envelope and cell division	Cell wall synthesis	Biosynthesis of peptidoglycan			0.360094	0.00246645	18.0864	6.19284
ykvS	BSU13810	conserved hypothetical protein	SW 6.7	Groups of genes	Proteins of unknown function					0.35906	0.070865	2.14289	0.448956
spoIIIAD	BSU24400	stage III sporulation protein	SW 3.3.5	Information processing	Protein synthesis, modification and degradation	Protein secretion				0.358979	0.00220077	48.841	17.2124
ytvI	BSU29160	putative permease	SW 4.2.1.4	Lifestyles	Sporulation	Sporulation proteins	Sporulation proteins/ other			0.356867	0.0030839	154.055	54.6556
sspJ	BSU33340	small acid-soluble spore protein	SW 4.2.1.3	Lifestyles	Sporulation	Sporulation proteins	Small acid-soluble spore proteins			0.356072	3.16457e-06	0.996897	0.0330028
epsD	BSU34340	putative extracellular matrix biosynthesis enzyme	SW 4.1.2	Lifestyles	Exponential and early post-exponential lifestyles	Biofilm formation				0.354297	0.000557776	3.44503	0.897712
cotU	BSU17670	spore coat protein	SW 4.2.1.1.7	Lifestyles	Sporulation	Sporulation proteins	Spore coat proteins	Class VI		0.350311	0.0068211	17.0548	5.64966
rpsS	BSU01200	ribosomal protein S19 (BS19)	SW 3.3.1.4	Information processing	Protein synthesis, modification and degradation	Translation	Ribosomal proteins			0.350129	1.09857e-05	60.9665	21.0212
cwlC	BSU17410	N-acetylmuramoyl-L-alanine amidase	SW 1.1.5	Cellular processes	Cell envelope and cell division	Cell wall/ other				0.349634	2.38149e-05	119.645	41.5067
ywlD	BSU36940	putative integral inner membrane protein UPF0059 DUF0204 family	SW 6.2	Groups of genes	Membrane proteins					0.347781	0.00591471	21.9541	7.30911
yndL	BSU17820	putative phage-related replication protein	SW 1.1.4	Cellular processes	Cell envelope and cell division	Capsule biosynthesis and degradation				0.34727	0.000276715	4.79095	1.33739
birA	BSU22440	biotin acetyl-CoA-carboxylase ligase and biotin regulon repressor	SW 2.4.2.1	Metabolism	Lipid metabolism	Biosynthesis of lipids	Biosynthesis of fatty acids			0.346353	0.0261091	19.1025	6.28937
ypzH	BSU22849	conserved hypothetical protein	SW 6.7	Groups of genes	Proteins of unknown function					0.345213	0.0746077	2.19388	0.429963
ykzP	BSU13509	conserved hypothetical protein	SW 6.7	Groups of genes	Proteins of unknown function					0.344669	9.88148e-08	0.950667	0
sunA	BSU21480	sublancin 168 lantibiotic antimicrobial precursor peptide in SPBeta prophage	SW 2.6.6.1	Metabolism	Additional metabolic pathways	Miscellaneous metabolic pathways	Biosynthesis of antibacterial compounds			0.34446	0.00508111	46.5347	15.7016
rplB	BSU01190	ribosomal protein L2 (BL2)	SW 3.3.1.4	Information processing	Protein synthesis, modification and degradation	Translation	Ribosomal proteins			0.34329	3.64958e-05	286.337	97.9682
narG	BSU37280	nitrate reductase (alpha subunit)	SW 2.1.2.2	Metabolism	Electron transport and ATP synthesis	Respiration	Anaerobic respiration			0.341756	0.000329395	6.6117	1.93046
spoVD	BSU15170	penicillin-binding protein	SW 1.1.1.7	Cellular processes	Cell envelope and cell division	Cell wall synthesis	Penicillin-binding proteins			0.341654	0.00540874	244.278	83.1294
yfhD	BSU08490	conserved hypothetical protein	SW 4.3.1	Lifestyles	Coping with stress	General stress proteins (controlled by SigB)				0.341171	0.0174758	10.0174	3.08825
yclG	BSU03680	putative uronase	SW 6.7	Groups of genes	Proteins of unknown function					0.340773	3.82464e-05	54.9501	18.3959
ybxH	BSU02080	conserved hypothetical protein	SW 4.2.1.4	Lifestyles	Sporulation	Sporulation proteins	Sporulation proteins/ other			0.340378	0.0684747	1.26207	0.0997701
epsF	BSU34320	putative glycosyltransferase involved in extracellular matrix formation	SW 4.1.2	Lifestyles	Exponential and early post-exponential lifestyles	Biofilm formation				0.340095	0.000384587	2.83371	0.633781
yjzB	BSU11320	conserved hypothetical protein	SW 4.2.1.1.5	Lifestyles	Sporulation	Sporulation proteins	Spore coat proteins	Class V		0.340042	0.000366884	2.17856	0.410823
cwlD	BSU01530	N-acetylmuramoyl-L-alanine amidase	SW 1.1.5	Cellular processes	Cell envelope and cell division	Cell wall/ other				0.339955	0.0123964	40.1674	13.3251
tuaF	BSU35560	putative hydrolase involved in teichuronic acid synthesis	SW 1.1.1.5	Cellular processes	Cell envelope and cell division	Cell wall synthesis	Biosynthesis of teichuronic acid			0.339528	0.0265233	24.8351	8.102
ylbD	BSU14970	conserved hypothetical protein	SW 4.2.1.1.5	Lifestyles	Sporulation	Sporulation proteins	Spore coat proteins	Class V		0.337037	0.000148385	8.00686	2.36713
mntB	BSU30760	manganese ABC transporter (ATP-binding protein)	SW 1.2.1.1.6	Cellular processes	Transporters	ABC transporters	Importers	Uptake of ions		0.336804	9.17815e-05	11.952	3.69388
mmsA	BSU39760	methylmalonate-semialdehyde dehydrogenase	SW 2.2.2.16	Metabolism	Carbon metabolism	Utilization of specific carbon sources	Utilization of inositol			0.336097	0.00971126	436.966	146.531
yqcI	BSU25820	conserved hypothetical protein	SW 5.1.3	Prophages and mobile genetic elements	Prophages	Skin element				0.335538	0.00016024	4.45511	1.16262
aspS	BSU27550	aspartyl-tRNA synthetase	SW 3.3.1.10	Information processing	Protein synthesis, modification and degradation	Translation	Aminoacyl-tRNA synthetases			0.335512	2.07421e-05	185.967	62.0619
cca	BSU22450	tRNA nucleotidyltransferase	SW 3.3.1.8	Information processing	Protein synthesis, modification and degradation	Translation	tRNA modification and maturation			0.335227	0.0117733	31.6569	10.2799
yhcM	BSU09140	hypothetical protein	SW 4.2.1.4	Lifestyles	Sporulation	Sporulation proteins	Sporulation proteins/ other			0.334526	0.0180802	23.2511	7.44536
tsf	BSU16500	elongation factor Ts	SW 3.3.1.11	Information processing	Protein synthesis, modification and degradation	Translation	Translation factors			0.334217	0.00124846	168.366	55.9379
gerBB	BSU35810	component of germinant receptor B	SW 4.2.4.1	Lifestyles	Sporulation	Germination	Germinant receptors			0.333204	0.0292745	7.9302	2.30897
ypuI	BSU23200	conserved hypothetical protein	SW 3.3.1.2	Information processing	Protein synthesis, modification and degradation	Translation	rRNA modification and maturation			0.332595	0.0031127	8.85433	2.6112
ywrK	BSU36030	putative Na+/H+ antiporter	SW 4.2.1.5	Lifestyles	Sporulation	Sporulation proteins	Newly identified sporulation proteins (based on transcription profiling)			0.331159	7.11141e-05	156.307	51.428
yqhG	BSU24590	conserved hypothetical protein	SW 4.2.1.4	Lifestyles	Sporulation	Sporulation proteins	Sporulation proteins/ other			0.330843	0.0657135	46.8263	15.1576
trmL	BSU08930	tRNA (cytidine(34)-2'-O)-methyltransferase TrmL	SW 3.3.1.8	Information processing	Protein synthesis, modification and degradation	Translation	tRNA modification and maturation			0.329885	0.0508602	29.1013	9.26503
spoIID	BSU36750	autolysin required for complete dissolution of the asymmetric septum (stage II sporulation)	SW 1.1.5	Cellular processes	Cell envelope and cell division	Cell wall/ other				0.329026	0.0158404	186.944	61.1739
ysxE	BSU28100	spore coat protein	SW 4.2.1.1.3	Lifestyles	Sporulation	Sporulation proteins	Spore coat proteins	Class III		0.325476	0.0129767	542.275	176.16
scr	BSU_misc_RNA_2		SW 3.3.5	Information processing	Protein synthesis, modification and degradation	Protein secretion				0.325321	0.000550825	1248.31	405.764
yesK	BSU06930	putative permease	SW 4.2.1.4	Lifestyles	Sporulation	Sporulation proteins	Sporulation proteins/ other			0.32439	0.00391719	3.49057	0.794499
ydfJ	BSU05430	putative proton metabolite efflux transporter	SW 4.3.14	Lifestyles	Coping with stress	Resistance against toxins/ antibiotics/ based on similarity				0.324064	0.0274057	12.2373	3.6277
bshA	BSU22460	malate glycosyltransferase for bacillithiol synthesis	SW 2.6.6.2	Metabolism	Additional metabolic pathways	Miscellaneous metabolic pathways	Biosynthesis of bacillithiol			0.323377	0.0168731	27.2925	8.48746
epsA	BSU34370	modulator of protein tyrosine kinase EpsB	SW 3.3.4.2	Information processing	Protein synthesis, modification and degradation	Protein modification	Protein kinases			0.323319	0.000275895	4.14982	1.00337
yabP	BSU00600	spore protein involved in the shaping of the spore coat	SW 4.2.1.4	Lifestyles	Sporulation	Sporulation proteins	Sporulation proteins/ other			0.323077	0.0043294	108.111	34.5898
yptA	BSU22160	hypothetical protein	SW 4.2.1.5	Lifestyles	Sporulation	Sporulation proteins	Newly identified sporulation proteins (based on transcription profiling)			0.322175	0.0402832	8.56992	2.4221
gerAB	BSU33060	component of the germination receptor GerA	SW 4.2.4.1	Lifestyles	Sporulation	Germination	Germinant receptors			0.321484	0.0697038	7.49698	2.0709
yfhS	BSU08640	conserved hypothetical protein	SW 4.2.1.5	Lifestyles	Sporulation	Sporulation proteins	Newly identified sporulation proteins (based on transcription profiling)			0.321426	1.34283e-06	1.1583	0.0330211
yjaU	BSU11280	conserved hypothetical protein	SW 6.7	Groups of genes	Proteins of unknown function					0.321388	7.86195e-06	68.1378	21.5593
glnP	BSU27460	glutamine ABC transporter (permease)	SW 1.2.1.1.2	Cellular processes	Transporters	ABC transporters	Importers	Uptake of amino acids		0.320586	0.0420736	109.862	34.8804
yitE	BSU10960	putative integral inner membrane protein	SW 4.2.1.5	Lifestyles	Sporulation	Sporulation proteins	Newly identified sporulation proteins (based on transcription profiling)			0.320293	0.00136705	23.8511	7.2995
rpsC	BSU01220	ribosomal protein S3 (BS3)	SW 3.3.1.4	Information processing	Protein synthesis, modification and degradation	Translation	Ribosomal proteins			0.318537	1.86097e-05	151.643	47.963
tuaG	BSU35550	putative glycosyltransferase	SW 1.1.1.5	Cellular processes	Cell envelope and cell division	Cell wall synthesis	Biosynthesis of teichuronic acid			0.317444	0.0245558	30.6896	9.40093
bshBA	BSU22470	malate N-acetylglucosamine N-acetyl hydrolase	SW 2.6.6.2	Metabolism	Additional metabolic pathways	Miscellaneous metabolic pathways	Biosynthesis of bacillithiol			0.317426	0.00116413	17.7883	5.30517
yppG	BSU22250	conserved hypothetical protein; methionine-glutamine-rich protein	SW 4.2.1.1.5	Lifestyles	Sporulation	Sporulation proteins	Spore coat proteins	Class V		0.315892	5.32619e-05	12.0069	3.45082
pucH	BSU32410	allantoinase	SW 2.5.1	Metabolism	Nucleotide metabolism	Utilization of nucleotides				0.312806	0.00769793	22.5581	6.7127
yoyG	BSU19749	putative sporulation protein	SW 6.7	Groups of genes	Proteins of unknown function					0.312451	0.000265798	2.3141	0.37927
spoIIQ	BSU36550	forespore protein required for alternative engulfment	SW 4.2.1.4	Lifestyles	Sporulation	Sporulation proteins	Sporulation proteins/ other			0.310122	0.0060348	2760.41	855.718
ytrH	BSU29239	membrane protein involved in a sporulation process	SW 4.2.1.4	Lifestyles	Sporulation	Sporulation proteins	Sporulation proteins/ other			0.309994	0.00535677	17.9563	5.22133
ywkB	BSU37040	putative transporter	SW 6.2	Groups of genes	Membrane proteins					0.309846	0.0653829	6.06582	1.53439
epsB	BSU34360	protein tyrosine kinase	SW 3.3.4.2	Information processing	Protein synthesis, modification and degradation	Protein modification	Protein kinases			0.308966	0.000205562	8.7999	2.37335
yitG	BSU10980	putative efflux transporter	SW 4.2.1.4	Lifestyles	Sporulation	Sporulation proteins	Sporulation proteins/ other			0.308611	0.0447732	26.9474	7.97056
yyaD	BSU40940	putative integral membrane protein; putative transporter	SW 4.2.1.4	Lifestyles	Sporulation	Sporulation proteins	Sporulation proteins/ other			0.308504	0.0114039	7.66685	2.0195
mntC	BSU30750	manganese ABC transporter (permease)	SW 1.2.1.1.6	Cellular processes	Transporters	ABC transporters	Importers	Uptake of ions		0.307665	1.96182e-06	24.7534	7.26958
yhcB	BSU09020	NADH:quinone oxidoreductase associated to stress	SW 3.4.2.6	Information processing	Regulation of gene expression	Transcription factors and their control	Transcription factor/ other/ based on similarity			0.3074	0.00775431	11.3001	3.12734
yoaU	BSU18760	putative transcriptional regulator (LysR family)	SW 3.4.2.6	Information processing	Regulation of gene expression	Transcription factors and their control	Transcription factor/ other/ based on similarity			0.307159	0.00719478	4.72733	1.10562
yflJ	BSU07660	conserved hypothetical protein	SW 4.2.1.5	Lifestyles	Sporulation	Sporulation proteins	Newly identified sporulation proteins (based on transcription profiling)			0.306974	0.0156609	7.20336	1.86473
epsE	BSU34330	bifunctional flagellar clutch and glycosyltransferase	SW 4.1.1.1.5	Lifestyles	Exponential and early post-exponential lifestyles	Motility and chemotaxis	Signal transduction in motility and chemotaxis	Additional chemotaxis signal transduction and regulatory proteins		0.306907	2.55847e-05	2.27389	0.351325
ytzC	BSU30470	conserved hypothetical protein	SW 4.2.1.5	Lifestyles	Sporulation	Sporulation proteins	Newly identified sporulation proteins (based on transcription profiling)			0.306705	8.39697e-05	10.9321	3.00628
gerAA	BSU33050	component of the GerA germination receptor	SW 4.2.4.1	Lifestyles	Sporulation	Germination	Germinant receptors			0.306653	0.172225	13.4693	3.78373
yhfM	BSU10280	hypothetical protein	SW 4.2.1.4	Lifestyles	Sporulation	Sporulation proteins	Sporulation proteins/ other			0.306415	0.0506925	17.6903	5.07379
yhfN	BSU10290	putative membrane metalloprotease	SW 4.2.1.5	Lifestyles	Sporulation	Sporulation proteins	Newly identified sporulation proteins (based on transcription profiling)			0.305835	0.000420946	206.605	62.8399
ykzQ	BSU13789	putative peptidoglycan binding protein	SW 6.7	Groups of genes	Proteins of unknown function					0.305273	0.000571525	6.05659	1.50155
nrnB	BSU18200	oligoribonuclease (nanoRNase)	SW 3.2.4.1	Information processing	RNA synthesis and degradation	RNases	Exoribonucleases			0.304416	0.00427678	12.2506	3.38148
yfiU	BSU08400	putative efflux transporter	SW 1.2.4.12	Cellular processes	Transporters	Transporters/ other	Other transporters			0.304136	0.00563117	18.9945	5.42899
yqhH	BSU24580	putative RNA polymerase-associated helicase protein	SW 3.1.8	Information processing	Genetics	Genetics/ other/ based on similarity				0.303075	0.0411768	97.5342	29.2117
yozP	BSU21310	hypothetical protein; phage SPbeta	SW 5.1.2	Prophages and mobile genetic elements	Prophages	SP-beta prophage				0.302886	0.00362779	1.47545	0.0983382
ywqF	BSU36230	UDP-glucose dehydrogenase	SW 6.4.7	Groups of genes	Phosphoproteins	Phosphorylation on a Tyr residue				0.302876	0.0043188	53.2331	15.7745
ykzI	BSU14660	conserved hypothetical protein	SW 4.3.1	Lifestyles	Coping with stress	General stress proteins (controlled by SigB)				0.302846	0.000252718	4.08126	0.88742
yhdC	BSU09360	putative exported protein	SW 4.2.1.5	Lifestyles	Sporulation	Sporulation proteins	Newly identified sporulation proteins (based on transcription profiling)			0.302194	0.076297	4.06015	0.878048
gerKB	BSU03720	spore germination receptor subunit	SW 4.2.4.1	Lifestyles	Sporulation	Germination	Germinant receptors			0.302059	0.0333695	15.2957	4.27124
yphB	BSU22850	conserved hypothetical protein	SW 4.2.1.4	Lifestyles	Sporulation	Sporulation proteins	Sporulation proteins/ other			0.301892	0.07986	34.8768	10.18
yurS	BSU32650	hypothetical protein	SW 4.2.1.4	Lifestyles	Sporulation	Sporulation proteins	Sporulation proteins/ other			0.30103	6.62388e-06	25.9576	7.46451
ptsG	BSU13890	phosphotransferase system (PTS) glucose-specific enzyme IICBA component	SW 1.2.2.2	Cellular processes	Transporters	Phosphotransferase system	Sugar specific PTS proteins			0.300757	0.0121526	21.8164	6.21182
ylzJ	BSU16799	conserved hypothetical protein	SW 3.3.7.3	Information processing	Protein synthesis, modification and degradation	Proteolysis	Proteolysis during sporulation/ germination			0.299152	0.0320207	4.05968	0.864039
cgeD	BSU19760	protein involved in maturation of the outermost layer of the spore	SW 4.2.1.1.8	Lifestyles	Sporulation	Sporulation proteins	Spore coat proteins	Not yet assigned		0.299143	4.53719e-05	35.355	10.2258
mbl	BSU36410	MreB-like morphogen	SW 1.1.2	Cellular processes	Cell envelope and cell division	Cell shape				0.298697	0.0221311	302.743	90.0779
yfmL	BSU07430	putative ATP-dependent RNA helicase	SW 3.2.3	Information processing	RNA synthesis and degradation	DEAD-box RNA helicases				0.298087	0.0062391	11.0472	2.94208
yfkT	BSU07760	putative spore germination integral inner membrane protein	SW 4.2.5	Lifestyles	Sporulation	Germination/ based on similarity				0.298006	0.063764	4.29902	0.930136
dacB	BSU23190	D-alanyl-D-alanine carboxypeptidase (penicillin-binding protein 5*)	SW 1.1.1.7	Cellular processes	Cell envelope and cell division	Cell wall synthesis	Penicillin-binding proteins			0.29714	0.000641398	84.0273	24.6164
yqeW	BSU25420	putative Na+/anion cotransporter	SW 1.2.4.8	Cellular processes	Transporters	Transporters/ other	Uptake of other small ions			0.296713	0.00147858	31.5266	9.0027
yjaV	BSU11290	putative NAD(P) binding enzyme	SW 4.2.1.4	Lifestyles	Sporulation	Sporulation proteins	Sporulation proteins/ other			0.296091	0.000752194	4.50058	0.980627
yhbH	BSU08980	factor involved in shape determination (sporulation)	SW 4.2.1.4	Lifestyles	Sporulation	Sporulation proteins	Sporulation proteins/ other			0.296076	0.00385681	297.648	87.7744
yoaQ	BSU18700	conserved hypothetical protein	SW 4.2.1.5	Lifestyles	Sporulation	Sporulation proteins	Newly identified sporulation proteins (based on transcription profiling)			0.295546	0.00775371	3.70642	0.743191
slpS	BSU10950	phosphosulfolactate synthase	SW 4.2.1.4	Lifestyles	Sporulation	Sporulation proteins	Sporulation proteins/ other			0.295118	2.23783e-05	5.69775	1.32907
pksL	BSU17190	polyketide synthase of type I	SW 2.6.6.1	Metabolism	Additional metabolic pathways	Miscellaneous metabolic pathways	Biosynthesis of antibacterial compounds			0.29453	0.000454904	378.778	111.209
ymfD	BSU16825	bacillibactin exporter	SW 1.2.4.10	Cellular processes	Transporters	Transporters/ other	Siderophore exporters			0.292834	0.0327176	23.2716	6.46114
yheB	BSU09790	conserved hypothetical protein	SW 6.7	Groups of genes	Proteins of unknown function					0.291829	0.0074406	19.4117	5.31081
sspG	BSU32640	small acid-soluble spore protein	SW 4.2.1.3	Lifestyles	Sporulation	Sporulation proteins	Small acid-soluble spore proteins			0.291463	0.000210892	4.11027	0.843723
dapB	BSU22490	(4S)-4-hydroxy-2,3,4, 5-tetrahydro-(2S)-dipicolinic acid (HTPA) dehydratase reductase	SW 1.1.1.1	Cellular processes	Cell envelope and cell division	Cell wall synthesis	Biosynthesis of peptidoglycan			0.291427	0.00910101	10.0751	2.58188
yhaX	BSU09830	putative hydrolase	SW 4.2.1.1.1	Lifestyles	Sporulation	Sporulation proteins	Spore coat proteins	Class I		0.291132	0.0171396	958.379	278.66
rpmC	BSU01240	ribosomal protein L29	SW 3.3.1.4	Information processing	Protein synthesis, modification and degradation	Translation	Ribosomal proteins			0.290629	1.38603e-05	10.9466	2.82671
yitB	BSU10930	putative phospho-adenylylsulfate sulfotransferase	SW 2.6.4	Metabolism	Additional metabolic pathways	Sulfur metabolism				0.289638	0.0003478	5.13723	1.13275
ywzA	BSU38180	conserved hypothetical protein	SW 4.3.1	Lifestyles	Coping with stress	General stress proteins (controlled by SigB)				0.289493	4.25339e-06	24.7929	6.82213
tuaD	BSU35580	UDP-glucose 6-dehydrogenase	SW 1.1.1.5	Cellular processes	Cell envelope and cell division	Cell wall synthesis	Biosynthesis of teichuronic acid			0.286303	0.00690985	39.465	10.9421
adhB	BSU26970	putative oxidoreductase	SW 4.2.1.4	Lifestyles	Sporulation	Sporulation proteins	Sporulation proteins/ other			0.285577	0.0282173	6.54396	1.51159
glnM	BSU27450	glutamine ABC transporter (permease)	SW 1.2.1.1.2	Cellular processes	Transporters	ABC transporters	Importers	Uptake of amino acids		0.285572	0.0253476	121.957	34.4704
ynfE	BSU18140	conserved hypothetical protein	SW 4.2.1.5	Lifestyles	Sporulation	Sporulation proteins	Newly identified sporulation proteins (based on transcription profiling)			0.284142	0.0377616	4.94349	1.04672
ypzD	BSU23350	conserved hypothetical protein	SW 6.7	Groups of genes	Proteins of unknown function					0.284072	7.28595e-05	11.8378	3.00484
groES	BSU06020	chaperonin small subunit	SW 3.3.2	Information processing	Protein synthesis, modification and degradation	Chaperones/ protein folding				0.284042	3.37305e-06	32.0933	8.75787
ylxY	BSU16700	putative sugar deacetylase	SW 6.6	Groups of genes	Poorly characterized/ putative enzymes					0.2834	0.000600555	31.9454	8.69503
yojB	BSU19510	conserved hypothetical protein	SW 4.2.1.5	Lifestyles	Sporulation	Sporulation proteins	Newly identified sporulation proteins (based on transcription profiling)			0.282525	0.000485784	19.1745	5.05855
yesJ	BSU06920	putative acetyltransferase	SW 4.2.1.4	Lifestyles	Sporulation	Sporulation proteins	Sporulation proteins/ other			0.281894	0.000735387	154.44	43.1765
tuaB	BSU35600	putative exporter involved in biosynthesis of teichuronic acid	SW 1.1.1.5	Cellular processes	Cell envelope and cell division	Cell wall synthesis	Biosynthesis of teichuronic acid			0.281348	0.0230155	21.9791	5.82446
ytlC	BSU30610	putative ABC transporter component, ATP-binding	SW 1.2.1.1.8	Cellular processes	Transporters	ABC transporters	Importers	ABC transporters of unknown function		0.281064	2.83275e-06	2.35135	0.301413
yeeK	BSU06850	spore associated protein	SW 4.2.1.1.5	Lifestyles	Sporulation	Sporulation proteins	Spore coat proteins	Class V		0.280129	0.000149619	34.2999	9.24847
gpr	BSU25540	spore endopeptidase	SW 3.3.7.3	Information processing	Protein synthesis, modification and degradation	Proteolysis	Proteolysis during sporulation/ germination			0.280083	0.010565	95.3238	26.3387
yqhV	BSU24440	conserved hypothetical protein	SW 4.2.1.5	Lifestyles	Sporulation	Sporulation proteins	Newly identified sporulation proteins (based on transcription profiling)			0.279985	0.00145267	50.4067	13.7531
yfkD	BSU07930	conserved hypothetical protein	SW 4.3.1	Lifestyles	Coping with stress	General stress proteins (controlled by SigB)				0.2785	0.0163889	38.5687	10.3806
spoVB	BSU27670	putative putative translocase with flippase function for teichoic acid synthesis; involved in spore cortex synthesis (stage V sporulation)	SW 1.1.1.1	Cellular processes	Cell envelope and cell division	Cell wall synthesis	Biosynthesis of peptidoglycan			0.277806	0.000141614	98.6497	27.0444
spoIIIAB	BSU24420	stage III sporulation protein	SW 3.3.5	Information processing	Protein synthesis, modification and degradation	Protein secretion				0.276991	6.59636e-05	115.129	31.5282
csgA	BSU02070	sporulation-specific SASP protein	SW 4.2.4.2	Lifestyles	Sporulation	Germination	Additional germination proteins			0.276779	0.0474837	2.8697	0.432662
yhdB	BSU09350	conserved hypothetical protein	SW 4.2.1.5	Lifestyles	Sporulation	Sporulation proteins	Newly identified sporulation proteins (based on transcription profiling)			0.274961	9.02006e-05	2.70551	0.381391
rplV	BSU01210	ribosomal protein L22 (BL17)	SW 6.4.1	Groups of genes	Phosphoproteins	Phosphorylation on an Arg residue				0.274701	5.35875e-08	102.303	27.74
yjfA	BSU12110	conserved hypothetical protein	SW 4.2.1.4	Lifestyles	Sporulation	Sporulation proteins	Sporulation proteins/ other			0.273937	0.00237625	44.602	11.8551
narI	BSU37250	nitrate reductase (gamma subunit)	SW 2.1.2.2	Metabolism	Electron transport and ATP synthesis	Respiration	Anaerobic respiration			0.271549	2.12895e-05	5.74442	1.19566
yrzK	BSU27570	hypothetical protein	SW 4.2.1.5	Lifestyles	Sporulation	Sporulation proteins	Newly identified sporulation proteins (based on transcription profiling)			0.271513	0.129485	2.44111	0.298549
rpsQ	BSU01250	ribosomal protein S17 (BS16)	SW 3.3.1.4	Information processing	Protein synthesis, modification and degradation	Translation	Ribosomal proteins			0.268035	2.25978e-06	19.7694	4.9329
yozE	BSU19680	conserved hypothetical protein	SW 4.2.1.5	Lifestyles	Sporulation	Sporulation proteins	Newly identified sporulation proteins (based on transcription profiling)			0.267871	0.00080769	41.3533	10.7113
ymxH	BSU16720	conserved hypothetical protein	SW 4.2.1.4	Lifestyles	Sporulation	Sporulation proteins	Sporulation proteins/ other			0.267026	0.0060348	72.492	18.9908
splB	BSU13930	spore photoproduct (thymine dimer) lyase	SW 3.1.5	Information processing	Genetics	DNA repair/ recombination				0.266754	0.00955241	10.4412	2.4186
miaA	BSU17330	tRNA isopentenylpyrophosphate transferase	SW 3.3.1.8	Information processing	Protein synthesis, modification and degradation	Translation	tRNA modification and maturation			0.266713	0.0231797	27.7698	7.03993
yndE	BSU17760	putative spore germination integral inner membrane protein	SW 4.2.5	Lifestyles	Sporulation	Germination/ based on similarity				0.266229	0.0299341	6.15088	1.27066
groEL	BSU06030	chaperonin large subunit	SW 3.3.2	Information processing	Protein synthesis, modification and degradation	Chaperones/ protein folding				0.265987	1.24548e-06	682.802	181.249
aprX	BSU17260	alkaline serine protease	SW 2.3.3.5	Metabolism	Amino acid/ nitrogen metabolism	Utilization of nitrogen sources other than amino acids	Utilization of proteins			0.265085	1.13097e-06	413.886	109.348
yhjR	BSU10610	putative electron carrier protein	SW 4.2.1.1.2	Lifestyles	Sporulation	Sporulation proteins	Spore coat proteins	Class II		0.265081	0.000284543	3.64693	0.599273
yndF	BSU17770	putative spore germination lipoprotein	SW 4.2.5	Lifestyles	Sporulation	Germination/ based on similarity				0.264485	0.00858033	3.95853	0.679215
phoB	BSU05740	alkaline phosphatase III	SW 2.6.3	Metabolism	Additional metabolic pathways	Phosphate metabolism				0.264142	0.00478761	150.981	39.5124
yocN	BSU19280	conserved hypothetical protein								0.263074	0.00270117	57.4488	14.7448
ykvP	BSU13780	spore protein	SW 4.2.1.1.8	Lifestyles	Sporulation	Sporulation proteins	Spore coat proteins	Not yet assigned		0.261274	6.32538e-07	44.1206	11.1582
ykvI	BSU13710	putative transporter	SW 4.2.1.4	Lifestyles	Sporulation	Sporulation proteins	Sporulation proteins/ other			0.260668	0.000207777	51.7613	13.1228
yrrI	BSU27420	putative permease	SW 4.2.1.5	Lifestyles	Sporulation	Sporulation proteins	Newly identified sporulation proteins (based on transcription profiling)			0.259982	0.00511724	8.30762	1.78982
yojJ	BSU19430	putative enzyme with DAC domain	SW 2.5.3	Metabolism	Nucleotide metabolism	Metabolism of signalling nucleotides				0.259688	0.00858033	4.79559	0.875202
ygaK	BSU08800	putative FAD-dependent oxido-reductase	SW 4.2.1.1.8	Lifestyles	Sporulation	Sporulation proteins	Spore coat proteins	Not yet assigned		0.25742	2.19556e-06	21.0571	5.04924
ykvQ	BSU13790	putative sporulation-specific glycosylase	SW 4.2.1.4	Lifestyles	Sporulation	Sporulation proteins	Sporulation proteins/ other			0.25704	1.07177e-05	12.424	2.82199
ywaF	BSU38440	putative integral inner membrane protein	SW 4.2.1.5	Lifestyles	Sporulation	Sporulation proteins	Newly identified sporulation proteins (based on transcription profiling)			0.256926	0.0364033	3.12465	0.431267
yngL	BSU18290	putative integral inner membrane protein	SW 4.2.1.5	Lifestyles	Sporulation	Sporulation proteins	Newly identified sporulation proteins (based on transcription profiling)			0.254612	0.00441059	1.91897	0.1159
ywjD	BSU37200	putative UV damage repair endonuclease	SW 3.1.5	Information processing	Genetics	DNA repair/ recombination				0.25402	0.0635261	6.03947	1.16116
rplNA	BSU01260	ribosomal protein L14	SW 3.3.1.4	Information processing	Protein synthesis, modification and degradation	Translation	Ribosomal proteins			0.252979	4.69208e-07	34.4262	8.33559
mntD	BSU30740	manganese ABC transporter (permease)	SW 1.2.1.1.6	Cellular processes	Transporters	ABC transporters	Importers	Uptake of ions		0.252433	1.07584e-07	23.2382	5.49231
ywhK	BSU37450	factor interacting with DNA helicase PcrA	SW 6.7	Groups of genes	Proteins of unknown function					0.251855	1.92941e-06	246.152	61.6204
gltB	BSU18440	glutamate synthase (small subunit)	SW 2.3.1.1	Metabolism	Amino acid/ nitrogen metabolism	Biosynthesis/ acquisition of amino acids	Biosynthesis/ acquisition of glutamate/ glutamine/ ammonium assimilation			0.251361	0.00121973	1952.93	490.516
cotX	BSU11760	spore coat protein (insoluble fraction)	SW 4.2.1.1.8	Lifestyles	Sporulation	Sporulation proteins	Spore coat proteins	Not yet assigned		0.250597	2.6301e-06	843.5	211.004
yybO	BSU40570	putative permease	SW 6.2	Groups of genes	Membrane proteins					0.250318	0.0105455	6.08094	1.14733
sboA	BSU37350	subtilosin A	SW 2.6.6.1	Metabolism	Additional metabolic pathways	Miscellaneous metabolic pathways	Biosynthesis of antibacterial compounds			0.250127	0.0128253	52.2516	12.6946
grpE	BSU25480	nucleotide exchange factor for DnaK activity	SW 3.3.2	Information processing	Protein synthesis, modification and degradation	Chaperones/ protein folding				0.248707	4.13e-09	69.3119	16.8627
yqhR	BSU24480	putative integral inner membrane protein	SW 4.2.1.5	Lifestyles	Sporulation	Sporulation proteins	Newly identified sporulation proteins (based on transcription profiling)			0.24857	0.0366388	8.51352	1.74049
clsB	BSU37190	cardiolipin synthetase	SW 2.4.2.2	Metabolism	Lipid metabolism	Biosynthesis of lipids	Biosynthesis of phospholipids			0.24837	0.0381365	8.58513	1.75647
yjzK	BSU11799	conserved hypothetical protein	SW 4.2.1.5	Lifestyles	Sporulation	Sporulation proteins	Newly identified sporulation proteins (based on transcription profiling)			0.248001	7.59902e-05	5.09616	0.887853
yfkQ	BSU07790	putative spore germination protein	SW 4.2.5	Lifestyles	Sporulation	Germination/ based on similarity				0.246978	0.0224001	5.96168	1.09589
bkdR	BSU24100	transcriptional regulator	SW 2.3.2.9	Metabolism	Amino acid/ nitrogen metabolism	Utilization of amino acids	Utilization of branched-chain amino acids			0.246567	1.96949e-08	40.1095	9.51295
yheA	BSU09800	conserved hypothetical protein	SW 6.4.1	Groups of genes	Phosphoproteins	Phosphorylation on an Arg residue				0.24632	0.000232363	12.5555	2.71583
bioI	BSU30190	cytochrome P450 for pimelic acid formation for biotin biosynthesis	SW 2.6.2.1	Metabolism	Additional metabolic pathways	Biosynthesis of cofactors	Biosynthesis/ acquisition of biotin			0.246263	8.17922e-06	11.6575	2.49394
coxA	BSU27830	spore cortex protein	SW 4.2.1.4	Lifestyles	Sporulation	Sporulation proteins	Sporulation proteins/ other			0.245803	2.37161e-06	17.9873	4.04425
ywhL	BSU37440	conserved hypothetical protein	SW 6.7	Groups of genes	Proteins of unknown function					0.245313	8.14406e-07	274.701	67.0104
cdoA	BSU31140	cysteine dioxygenase	SW 6.6	Groups of genes	Poorly characterized/ putative enzymes					0.243327	1.16216e-05	3.60734	0.49943
yvnB	BSU35040	putative exported phosphohydrolase	SW 6.7	Groups of genes	Proteins of unknown function					0.24223	0.00243097	25.7165	5.85042
mlpA	BSU16710	specific processing protease	SW 3.3.7.4	Information processing	Protein synthesis, modification and degradation	Proteolysis	Additional proteins involved in proteolysis			0.241586	0.000578723	42.659	9.92661
rpmD	BSU01340	ribosomal protein L30 (BL27)	SW 3.3.1.4	Information processing	Protein synthesis, modification and degradation	Translation	Ribosomal proteins			0.240752	2.31807e-07	27.7394	6.29869
spoIIIAA	BSU24430	ATP-binding stage III sporulation protein	SW 3.4.1.2	Information processing	Regulation of gene expression	Sigma factors and their control	Control of sigma factors			0.23969	6.27865e-05	370.074	88.3229
tepA	BSU16790	protein export-enhancing factor	SW 3.3.7.3	Information processing	Protein synthesis, modification and degradation	Proteolysis	Proteolysis during sporulation/ germination			0.239458	0.0196476	12.3977	2.58847
ytbQ	BSU30180	putative nucleoside-diphosphate-sugar epimerase	SW 6.7	Groups of genes	Proteins of unknown function					0.236402	5.23242e-07	26.091	5.78619
yjmD	BSU12330	putative oxidoreductase	SW 2.2.2.15	Metabolism	Carbon metabolism	Utilization of specific carbon sources	Utilization of hexuronate			0.236091	0.000205562	266.835	62.6154
spoVID	BSU28110	morphogenetic spore protein (stage VI sporulation)	SW 4.2.1.1.1	Lifestyles	Sporulation	Sporulation proteins	Spore coat proteins	Class I		0.233308	0.00183571	1817.11	423.564
ycsF	BSU04050	putative nitrogen-containing heterocycle degradation enzyme	SW 2.7	Metabolism	Detoxification reactions					0.233008	0.00470662	20.8749	4.48053
ytxO	BSU30890	outer spore coat protein	SW 4.2.1.1.5	Lifestyles	Sporulation	Sporulation proteins	Spore coat proteins	Class V		0.232443	4.65414e-05	3.83562	0.507784
cotG	BSU36070	spore morphogenetic protein	SW 4.2.1.1.5	Lifestyles	Sporulation	Sporulation proteins	Spore coat proteins	Class V		0.230685	3.73594e-07	2634.2	607.286
ywcI	BSU38080	hypothetical protein	SW 6.7	Groups of genes	Proteins of unknown function					0.230662	2.08383e-07	568.944	130.849
glnH	BSU27440	glutamine ABC transporter (glutamine-binding lipoprotein)	SW 1.2.1.1.2	Cellular processes	Transporters	ABC transporters	Importers	Uptake of amino acids		0.230014	0.00734389	423.091	96.9319
rpsNA	BSU01290	ribosomal protein S14	SW 3.3.1.4	Information processing	Protein synthesis, modification and degradation	Translation	Ribosomal proteins			0.229828	1.73193e-07	15.5229	3.18251
ykoT	BSU13390	putative glycosyltransferase	SW 6.2	Groups of genes	Membrane proteins					0.229589	0.0221565	13.2304	2.65234
yqzG	BSU24650	putative exported protein	SW 4.2.1.4	Lifestyles	Sporulation	Sporulation proteins	Sporulation proteins/ other			0.228529	0.00232963	4.37469	0.614007
tasA	BSU24620	major biofilm matrix component	SW 4.1.2	Lifestyles	Exponential and early post-exponential lifestyles	Biofilm formation				0.228199	0.00291848	48.203	10.614
yqfX	BSU25080	conserved hypothetical protein	SW 4.2.1.4	Lifestyles	Sporulation	Sporulation proteins	Sporulation proteins/ other			0.226307	4.60053e-06	6.19786	1.01577
spoIIM	BSU23530	autolysin component for dissolution of the septal cell wall (stage II sporulation)	SW 1.1.5	Cellular processes	Cell envelope and cell division	Cell wall/ other				0.226265	0.00023582	36.0727	7.77514
yvaC	BSU33550	putative integral inner membrane protein	SW 4.2.1.5	Lifestyles	Sporulation	Sporulation proteins	Newly identified sporulation proteins (based on transcription profiling)			0.226189	0.010029	13.4128	2.64692
yqzK	BSU23519	conserved hypothetical protein	SW 6.7	Groups of genes	Proteins of unknown function					0.225097	0.00589658	10.4882	1.97342
ykjA	BSU13060	conserved hypothetical protein	SW 4.2.1.5	Lifestyles	Sporulation	Sporulation proteins	Newly identified sporulation proteins (based on transcription profiling)			0.225095	0.00237423	4.29268	0.578811
yutH	BSU32270	spore coat-associated protein	SW 4.2.1.1.3	Lifestyles	Sporulation	Sporulation proteins	Spore coat proteins	Class III		0.224222	0.00158557	50.6513	10.9692
ydcC	BSU04630	putative lipoprotein	SW 4.2.1.4	Lifestyles	Sporulation	Sporulation proteins	Sporulation proteins/ other			0.220821	5.11293e-05	492.506	108.366
gerR	BSU15090	DNA-binding regulator	SW 3.4.2.5	Information processing	Regulation of gene expression	Transcription factors and their control	Transcription factors/ other			0.220726	0.00132061	239.292	52.4285
tuaC	BSU35590	putative glycosyltransferase	SW 1.1.1.5	Cellular processes	Cell envelope and cell division	Cell wall synthesis	Biosynthesis of teichuronic acid			0.218707	0.00224117	34.5952	7.17557
cypA	BSU26740	cytochrome P450	SW 2.1.4	Metabolism	Electron transport and ATP synthesis	Electron transport/ other/ based on similarity				0.218401	0.000561459	39.1506	8.15971
yuiC	BSU32070	conserved hypothetical protein	SW 4.2.1.4	Lifestyles	Sporulation	Sporulation proteins	Sporulation proteins/ other			0.217231	0.00234586	61.5219	12.9731
ytxC	BSU28960	conserved hypothetical protein	SW 4.2.1.4	Lifestyles	Sporulation	Sporulation proteins	Sporulation proteins/ other			0.214668	4.7592e-05	142.786	30.2589
yodI	BSU19610	conserved hypothetical protein	SW 4.2.1.1.8	Lifestyles	Sporulation	Sporulation proteins	Spore coat proteins	Not yet assigned		0.212558	1.13897e-08	27.6232	5.47783
yrbG	BSU27680	conserved hypothetical protein	SW 4.2.1.5	Lifestyles	Sporulation	Sporulation proteins	Newly identified sporulation proteins (based on transcription profiling)			0.2119	0.00601187	3.09582	0.261957
yqfT	BSU25120	conserved hypothetical protein	SW 4.2.1.1.8	Lifestyles	Sporulation	Sporulation proteins	Spore coat proteins	Not yet assigned		0.211582	0.000155895	8.45054	1.39377
yodN	BSU19670	conserved hypothetical protein	SW 4.2.1.5	Lifestyles	Sporulation	Sporulation proteins	Newly identified sporulation proteins (based on transcription profiling)			0.210969	5.91559e-06	18.3942	3.48609
rplP	BSU01230	ribosomal protein L16	SW 3.3.1.4	Information processing	Protein synthesis, modification and degradation	Translation	Ribosomal proteins			0.210642	3.53512e-10	116.862	24.2213
yusW	BSU32950	putative lipoprotein	SW 4.2.1.5	Lifestyles	Sporulation	Sporulation proteins	Newly identified sporulation proteins (based on transcription profiling)			0.210613	0.0093297	4.78213	0.612484
tgl	BSU31270	protein-glutamine gamma-glutamyltransferase (transglutaminase)	SW 4.2.1.1.3	Lifestyles	Sporulation	Sporulation proteins	Spore coat proteins	Class III		0.210545	4.87623e-06	6.36237	0.944834
rplR	BSU01320	ribosomal protein L18	SW 3.3.1.4	Information processing	Protein synthesis, modification and degradation	Translation	Ribosomal proteins			0.210205	4.33508e-10	83.8383	17.2283
yjbE	BSU11510	putative transporter component	SW 4.2.1.5	Lifestyles	Sporulation	Sporulation proteins	Newly identified sporulation proteins (based on transcription profiling)			0.209981	2.33272e-06	70.8179	14.4754
yndD	BSU17750	putative spore germination protein	SW 4.2.5	Lifestyles	Sporulation	Germination/ based on similarity				0.20947	0.0057312	12.2928	2.17972
ypzG	BSU22169	conserved hypothetical protein	SW 6.7	Groups of genes	Proteins of unknown function					0.20932	1.04286e-06	5.93281	0.846514
cgeA	BSU19780	spore outermost layer component	SW 4.2.1.1.8	Lifestyles	Sporulation	Sporulation proteins	Spore coat proteins	Not yet assigned		0.209183	8.64714e-08	562.155	117.198
yppC	BSU22300	conserved hypothetical protein	SW 4.2.1.5	Lifestyles	Sporulation	Sporulation proteins	Newly identified sporulation proteins (based on transcription profiling)			0.207738	0.00959958	7.63843	1.19066
rplX	BSU01270	ribosomal protein L24 (BL23)	SW 3.3.1.4	Information processing	Protein synthesis, modification and degradation	Translation	Ribosomal proteins			0.207159	1.34955e-09	43.2539	8.56402
spoIVA	BSU22800	morphogenetic stage IV sporulation protein	SW 4.2.1.1.1	Lifestyles	Sporulation	Sporulation proteins	Spore coat proteins	Class I		0.207033	0.000204471	4620.15	956.127
yobW	BSU19110	mother cell-specific membrane sporulation protein	SW 4.2.1.4	Lifestyles	Sporulation	Sporulation proteins	Sporulation proteins/ other			0.205746	2.9967e-06	19.1079	3.53426
yhfW	BSU10390	putative Rieske [2Fe-2S] oxygenase	SW 2.1.4	Metabolism	Electron transport and ATP synthesis	Electron transport/ other/ based on similarity				0.201888	0.00822557	88.2108	17.4097
ytdA	BSU30850	putative UTP-glucose-1-phosphate uridylyltransferase	SW 6.6	Groups of genes	Poorly characterized/ putative enzymes					0.201846	4.50606e-08	10.1723	1.65417
yloB	BSU15650	P-type calcium transport ATPase	SW 1.3.1.4	Cellular processes	Homeostasis	Metal ion homeostasis (K, Na, Ca, Mg)	Metal ion homeostasis/ Other			0.201743	2.48595e-06	596.276	119.895
ypqP_1	BSU19810	putative capsular polysaccharide biosynthesis enzyme fragment; N-terminal part of YpqP	SW 4.2.1.5	Lifestyles	Sporulation	Sporulation proteins	Newly identified sporulation proteins (based on transcription profiling)			0.199383	2.07007e-08	34.8628	6.55075
safA	BSU27840	morphogenetic protein associated with SpoVID	SW 4.2.1.1.8	Lifestyles	Sporulation	Sporulation proteins	Spore coat proteins	Not yet assigned		0.198164	0.0020721	1723.49	341.133
yjcZ	BSU11809	putative type I toxin	SW 6.7	Groups of genes	Proteins of unknown function					0.196842	1.42584e-10	75.4455	14.4493
ytlD	BSU30620	putative permease of ABC transporter	SW 1.2.1.1.8	Cellular processes	Transporters	ABC transporters	Importers	ABC transporters of unknown function		0.196593	4.22033e-07	6.484	0.873009
BSU14568	BSU14568	putative antitoxin								0.194937	7.39547e-07	2.49372	0.0835856
bioW	BSU30240	6-carboxyhexanoate-CoA ligase (pimeloyl-CoA synthase)	SW 2.6.2.1	Metabolism	Additional metabolic pathways	Biosynthesis of cofactors	Biosynthesis/ acquisition of biotin			0.193564	2.17974e-08	22.6898	3.98872
yobN	BSU19020	putative amine oxidase	SW 4.2.1.1.8	Lifestyles	Sporulation	Sporulation proteins	Spore coat proteins	Not yet assigned		0.193204	1.74749e-05	35.5107	6.45743
gltA	BSU18450	glutamate synthase (large subunit)	SW 2.3.1.1	Metabolism	Amino acid/ nitrogen metabolism	Biosynthesis/ acquisition of amino acids	Biosynthesis/ acquisition of glutamate/ glutamine/ ammonium assimilation			0.192703	0.000197437	4534.68	873.444
yfiN	BSU08330	putative ABC transporter (permease)	SW 1.2.1.2.1	Cellular processes	Transporters	ABC transporters	Exporters	Efflux of antibiotics		0.192524	0.000551279	11.7611	1.86056
cotV	BSU11780	spore coat protein (insoluble fraction)	SW 4.2.1.1.8	Lifestyles	Sporulation	Sporulation proteins	Spore coat proteins	Not yet assigned		0.191849	1.13797e-08	696.719	133.261
bioD	BSU30210	dethiobiotin synthetase	SW 2.6.2.1	Metabolism	Additional metabolic pathways	Biosynthesis of cofactors	Biosynthesis/ acquisition of biotin			0.191073	6.95432e-09	15.7756	2.60982
bioF	BSU30220	8-amino-7-oxononanoate synthase	SW 2.6.2.1	Metabolism	Additional metabolic pathways	Biosynthesis of cofactors	Biosynthesis/ acquisition of biotin			0.190341	7.7408e-10	41.1805	7.43351
glsB	BSU14830	glutaminase	SW 2.3.2.1	Metabolism	Amino acid/ nitrogen metabolism	Utilization of amino acids	Utilization of glutamine/ glutamate			0.190037	5.98947e-05	115.319	21.5099
stoA	BSU13840	thiol-disulfide isomerase	SW 4.2.1.4	Lifestyles	Sporulation	Sporulation proteins	Sporulation proteins/ other			0.189981	9.85951e-06	33.4471	5.9493
cgeB	BSU19790	protein involved in maturation of the outermost layer of the spore	SW 4.2.1.1.8	Lifestyles	Sporulation	Sporulation proteins	Spore coat proteins	Not yet assigned		0.189266	3.51823e-08	1242.91	234.835
ycgH	BSU03110	putative amino acid transporter	SW 1.2.4.12	Cellular processes	Transporters	Transporters/ other	Other transporters			0.189	0.00356541	7.39317	0.991809
sspI	BSU28660	small acid-soluble spore protein	SW 4.2.1.3	Lifestyles	Sporulation	Sporulation proteins	Small acid-soluble spore proteins			0.188884	0.00886484	5.6733	0.66604
yaaH	BSU00160	spore peptidoglycan hydrolase	SW 4.2.1.1.1	Lifestyles	Sporulation	Sporulation proteins	Spore coat proteins	Class I		0.188686	0.000100982	619.467	116.479
ypqA	BSU22240	hypothetical protein	SW 4.2.1.4	Lifestyles	Sporulation	Sporulation proteins	Sporulation proteins/ other			0.188587	1.66392e-06	4.25533	0.396796
yqhO	BSU24510	conserved hypothetical protein	SW 4.2.1.5	Lifestyles	Sporulation	Sporulation proteins	Newly identified sporulation proteins (based on transcription profiling)			0.187927	0.000551579	31.5217	5.51774
spoVIF	BSU11810	sporulation-specific protein needed for heat resistance	SW 4.2.1.4	Lifestyles	Sporulation	Sporulation proteins	Sporulation proteins/ other			0.187685	1.39826e-09	156.741	29.0119
ykuS	BSU14200	conserved hypothetical protein	SW 4.2.1.5	Lifestyles	Sporulation	Sporulation proteins	Newly identified sporulation proteins (based on transcription profiling)			0.187162	0.00423511	27.8104	4.79864
rplF	BSU01310	ribosomal protein L6 (BL8)	SW 3.3.1.4	Information processing	Protein synthesis, modification and degradation	Translation	Ribosomal proteins			0.186076	4.89148e-11	127.788	23.3714
ywoD	BSU36480	putative efflux transporter	SW 6.2	Groups of genes	Membrane proteins					0.183392	0.000902732	18.7162	3.02409
yrbD	BSU27810	sodium/proton-dependent alanine transporter	SW 1.2.4.1.2	Cellular processes	Transporters	Transporters/ other	Amino acid transporters	Other amino acid transporters		0.181357	0.000259116	104.137	18.4766
sspA	BSU29570	small acid-soluble spore protein (alpha-type SASP)	SW 4.2.1.3	Lifestyles	Sporulation	Sporulation proteins	Small acid-soluble spore proteins			0.181102	1.55748e-09	33.1991	5.60299
ykoS	BSU13380	putative integral inner membrane protein	SW 4.2.1.5	Lifestyles	Sporulation	Sporulation proteins	Newly identified sporulation proteins (based on transcription profiling)			0.181002	0.0362083	17.2285	2.70891
ythB	BSU30720	putative cytochrome bd menaquinol oxidase subunit II	SW 2.1.2.1	Metabolism	Electron transport and ATP synthesis	Respiration	Terminal oxidases			0.180341	0.0118029	17.9627	2.82959
rpsH	BSU01300	ribosomal protein S8 (BS8)	SW 3.3.1.4	Information processing	Protein synthesis, modification and degradation	Translation	Ribosomal proteins			0.179807	7.21864e-12	111.495	19.6375
yuzM	BSU32859	conserved hypothetical protein	SW 6.7	Groups of genes	Proteins of unknown function					0.178688	0.00505069	7.02766	0.8451
rplE	BSU01280	ribosomal protein L5 (BL6)	SW 3.3.1.4	Information processing	Protein synthesis, modification and degradation	Translation	Ribosomal proteins			0.177192	9.1198e-11	149.051	25.9993
rpsE	BSU01330	ribosomal protein S5	SW 3.3.1.4	Information processing	Protein synthesis, modification and degradation	Translation	Ribosomal proteins			0.17561	4.37921e-11	155.651	26.9217
yosA	BSU20190	putative type I toxin; phage SPbeta	SW 5.1.2	Prophages and mobile genetic elements	Prophages	SP-beta prophage				0.174878	7.6808e-09	7.48423	0.896262
ywoC	BSU36490	putative hydrolase	SW 4.2.1.5	Lifestyles	Sporulation	Sporulation proteins	Newly identified sporulation proteins (based on transcription profiling)			0.174822	0.000209762	6.62716	0.745982
ykrP	BSU13520	putative integral inner membrane protein; putative acyltransferase	SW 6.7	Groups of genes	Proteins of unknown function					0.174324	0.000590441	8.3522	1.04315
glnQ	BSU27430	glutamine ABC transporter (ATP-binding protein)	SW 1.2.1.1.2	Cellular processes	Transporters	ABC transporters	Importers	Uptake of amino acids		0.173653	0.00205456	313.076	53.9533
cotR	BSU34530	spore coat protein assembly factor CotR	SW 2.4.1.1	Metabolism	Lipid metabolism	Utilization of lipids	Utilization of phospholipids			0.172851	2.79833e-11	161.95	27.5796
ytlA	BSU30595	putative ABC transporter component	SW 1.2.1.1.8	Cellular processes	Transporters	ABC transporters	Importers	ABC transporters of unknown function		0.170479	3.75692e-08	4.47714	0.348498
yjmC	BSU12320	putative oxidoreductase	SW 2.2.2.15	Metabolism	Carbon metabolism	Utilization of specific carbon sources	Utilization of hexuronate			0.17011	2.11632e-05	383.566	64.8335
proJ	BSU18470	glutamate 5-kinase	SW 2.3.1.2	Metabolism	Amino acid/ nitrogen metabolism	Biosynthesis/ acquisition of amino acids	Biosynthesis/ acquisition of proline			0.169455	0.000132539	35.5631	5.61106
ywrJ	BSU36040	conserved hypothetical protein	SW 4.2.1.4	Lifestyles	Sporulation	Sporulation proteins	Sporulation proteins/ other			0.168674	8.99486e-09	7.37806	0.828824
cotW	BSU11770	spore coat protein (insoluble fraction)	SW 4.2.1.1.5	Lifestyles	Sporulation	Sporulation proteins	Spore coat proteins	Class V		0.167218	2.28242e-10	149.434	24.5717
dacF	BSU23480	D-alanyl-D-alanine carboxypeptidase (penicilin binding protein)	SW 1.1.1.7	Cellular processes	Cell envelope and cell division	Cell wall synthesis	Penicillin-binding proteins			0.167051	0.00403137	111.702	18.2434
spoIVB	BSU24230	regulatory membrane-associated serine protease	SW 3.4.1.2	Information processing	Regulation of gene expression	Sigma factors and their control	Control of sigma factors			0.167019	1.85715e-05	34.0728	5.27433
ytfI	BSU29510	conserved hypothetical protein	SW 4.2.1.4	Lifestyles	Sporulation	Sporulation proteins	Sporulation proteins/ other			0.1652	0.00106023	55.9798	8.83045
gerKC	BSU03710	spore germination receptor subunit	SW 4.2.4.1	Lifestyles	Sporulation	Germination	Germinant receptors			0.164809	0.00597879	10.0106	1.23224
cotJB	BSU06900	component of the inner spore coat	SW 4.2.1.1.8	Lifestyles	Sporulation	Sporulation proteins	Spore coat proteins	Not yet assigned		0.164485	0.00015261	52.9567	8.29281
spsI	BSU37840	glucose-1-phosphate thymidylyltransferase	SW 2.6.6.7	Metabolism	Additional metabolic pathways	Miscellaneous metabolic pathways	Biosynthesis of rhamnose (for the exosporium)			0.164362	1.05763e-11	90.0793	14.3878
ydhU_1	BSU05890	putative Mn catalase fragment; C-terminal part of YhdU	SW 4.3.9	Lifestyles	Coping with stress	Resistance against oxidative and electrophile stress/ based on similarity				0.163901	0.00752751	23.5334	3.43912
ycgI	BSU03120	putative methyltransferase	SW 4.2.1.5	Lifestyles	Sporulation	Sporulation proteins	Newly identified sporulation proteins (based on transcription profiling)			0.163818	0.000577969	3.2508	0.11445
cotO	BSU11730	spore outer coat protein	SW 4.2.1.1.2	Lifestyles	Sporulation	Sporulation proteins	Spore coat proteins	Class II		0.16204	0.000209762	291.168	46.7618
cydD	BSU38730	ABC membrane transporter (ATP-binding protein) required for cytochrome bb' function	SW 1.2.1.3	Cellular processes	Transporters	ABC transporters	Regulatory ABC transporters			0.16142	0.000100789	52.9125	8.12182
yteA	BSU30840	putative DksA homolog	SW 4.2.1.4	Lifestyles	Sporulation	Sporulation proteins	Sporulation proteins/ other			0.160796	1.21648e-09	5.99932	0.545064
cotJA	BSU06890	component of the inner spore coat	SW 4.2.1.1.8	Lifestyles	Sporulation	Sporulation proteins	Spore coat proteins	Not yet assigned		0.160617	0.000414659	26.6277	3.85717
lipC	BSU04110	spore coat phospholipase B	SW 2.4.1.1	Metabolism	Lipid metabolism	Utilization of lipids	Utilization of phospholipids			0.159432	3.82285e-08	25.0801	3.57829
yisY	BSU10900	putative hydrolase	SW 4.2.1.1.3	Lifestyles	Sporulation	Sporulation proteins	Spore coat proteins	Class III		0.158891	2.15105e-06	21.3515	2.972
ythA	BSU30710	putative cytochrome bd menaquinol oxidase subunit I	SW 2.1.2.1	Metabolism	Electron transport and ATP synthesis	Respiration	Terminal oxidases			0.158543	0.0117038	24.5493	3.4714
nucB	BSU25750	nuclease	SW 2.5.1	Metabolism	Nucleotide metabolism	Utilization of nucleotides				0.157203	0.000164586	13.6285	1.72105
cwlH	BSU25710	N-acetylmuramoyl-L-alanine amidase	SW 1.1.3.1	Cellular processes	Cell envelope and cell division	Cell wall degradation/ turnover	Autolysis			0.15704	9.61441e-13	101.232	15.476
yhcQ	BSU09180	conserved hypothetical protein	SW 4.2.1.4	Lifestyles	Sporulation	Sporulation proteins	Sporulation proteins/ other			0.156071	5.11171e-05	22.9219	3.15549
katX	BSU38630	major catalase in spores	SW 4.2.1.4	Lifestyles	Sporulation	Sporulation proteins	Sporulation proteins/ other			0.15534	0.000353729	173.517	26.5318
yvdP	BSU34520	spore coat protein; putative oxidoreductase	SW 4.2.1.1.5	Lifestyles	Sporulation	Sporulation proteins	Spore coat proteins	Class V		0.154666	4.83107e-12	61.4068	9.07488
yurZ	BSU32720	conserved hypothetical protein	SW 4.2.1.5	Lifestyles	Sporulation	Sporulation proteins	Newly identified sporulation proteins (based on transcription profiling)			0.153287	0.000475093	8.16012	0.827483
proH	BSU18480	pyrroline-5-carboxylate reductase	SW 2.3.1.2	Metabolism	Amino acid/ nitrogen metabolism	Biosynthesis/ acquisition of amino acids	Biosynthesis/ acquisition of proline			0.153163	7.99407e-05	36.5561	5.17563
spsD	BSU37880	putative TDP-glycosamine N-acetyltransferase	SW 4.2.1.4	Lifestyles	Sporulation	Sporulation proteins	Sporulation proteins/ other			0.152543	1.10907e-12	104.152	15.4639
yuzA	BSU31380	conserved hypothetical protein	SW 4.2.1.4	Lifestyles	Sporulation	Sporulation proteins	Sporulation proteins/ other			0.151222	4.80585e-05	10.4711	1.15907
cotD	BSU22200	spore coat protein (inner)	SW 4.2.1.1.7	Lifestyles	Sporulation	Sporulation proteins	Spore coat proteins	Class VI		0.150588	4.9339e-11	178.459	26.4492
ypeB	BSU22920	spore membrane component	SW 4.2.4.2	Lifestyles	Sporulation	Germination	Additional germination proteins			0.148921	0.0017171	37.5193	5.16188
yqfQ	BSU25150	conserved hypothetical protein	SW 4.2.1.4	Lifestyles	Sporulation	Sporulation proteins	Sporulation proteins/ other			0.14845	8.07481e-11	21.195	2.72063
yizD	BSU11549	conserved hypothetical protein	SW 6.7	Groups of genes	Proteins of unknown function					0.147239	1.38603e-05	11.1876	1.22087
bioK	BSU30230	lysine-8-amino-7-oxononanoate aminotransferase	SW 2.6.2.1	Metabolism	Additional metabolic pathways	Biosynthesis of cofactors	Biosynthesis/ acquisition of biotin			0.145847	2.89877e-13	54.0898	7.46174
kamB	BSU19700	epsilon-amino-beta-lysine acetyl transferase	SW 4.2.1.4	Lifestyles	Sporulation	Sporulation proteins	Sporulation proteins/ other			0.14507	1.60089e-05	376.206	54.1488
spsL	BSU37810	dTDP-4-deoxyrhamnose-3,5-epimerase	SW 2.6.6.7	Metabolism	Additional metabolic pathways	Miscellaneous metabolic pathways	Biosynthesis of rhamnose (for the exosporium)			0.143892	1.25075e-15	91.9512	12.803
sspC	BSU19950	small acid-soluble spore protein (alpha/beta-type SASP); SPbeta phage protein	SW 4.2.1.3	Lifestyles	Sporulation	Sporulation proteins	Small acid-soluble spore proteins			0.142581	0.00308768	11.8156	1.25598
ytfJ	BSU29500	conserved hypothetical protein	SW 4.2.4.2	Lifestyles	Sporulation	Germination	Additional germination proteins			0.141656	0.000280414	197.784	27.5882
yokU	BSU19689	conserved hypothetical protein	SW 4.2.1.4	Lifestyles	Sporulation	Sporulation proteins	Sporulation proteins/ other			0.139259	4.59802e-06	82.1196	11.0055
bpsB	BSU22040	alkylpyrone methyltransferase BpsB	SW 2.6.6.1	Metabolism	Additional metabolic pathways	Miscellaneous metabolic pathways	Biosynthesis of antibacterial compounds			0.138127	0.00324545	6.01366	0.399714
spoVR	BSU09400	involved in spore cortex synthesis (stage V sporulation)	SW 4.2.1.4	Lifestyles	Sporulation	Sporulation proteins	Sporulation proteins/ other			0.137735	5.56743e-05	506.109	69.2776
yoaN	BSU18670	oxalate decarboxylase	SW 4.2.1.1.5	Lifestyles	Sporulation	Sporulation proteins	Spore coat proteins	Class V		0.137523	1.95418e-11	11.196	1.10847
ylaK	BSU14810	putative phosphate starvation inducible protein	SW 6.6	Groups of genes	Poorly characterized/ putative enzymes					0.135703	8.94201e-06	285.121	38.2597
yumB	BSU32100	putative NAD-disulfide oxidoreductase	SW 4.2.1.5	Lifestyles	Sporulation	Sporulation proteins	Newly identified sporulation proteins (based on transcription profiling)			0.135648	6.00025e-05	120.642	15.9327
spsA	BSU37910	spore coat dTDP-glycosyltransferase	SW 4.2.1.4	Lifestyles	Sporulation	Sporulation proteins	Sporulation proteins/ other			0.13472	2.25418e-13	117.367	15.3791
yodH	BSU19600	putative S-adenosylmethionine-dependent methyltransferase	SW 4.2.1.4	Lifestyles	Sporulation	Sporulation proteins	Sporulation proteins/ other			0.134501	3.7615e-12	33.3116	4.0477
gerT	BSU19490	component of the spore coat	SW 4.2.1.1.8	Lifestyles	Sporulation	Sporulation proteins	Spore coat proteins	Not yet assigned		0.133963	3.56123e-09	10.1852	0.931422
mmgF	BSU24120	2-methylisocitrate lyase	SW 2.3.2.9	Metabolism	Amino acid/ nitrogen metabolism	Utilization of amino acids	Utilization of branched-chain amino acids			0.133159	4.24207e-06	440.878	58.2732
kamA	BSU19690	lysine 2,3-aminomutase	SW 4.2.1.4	Lifestyles	Sporulation	Sporulation proteins	Sporulation proteins/ other			0.132951	1.44218e-05	890.395	117.945
yveA	BSU34470	L-aspartate/L-glutamate permease	SW 1.2.4.1.2	Cellular processes	Transporters	Transporters/ other	Amino acid transporters	Other amino acid transporters		0.131997	0.000951794	29.77	3.49554
prkA	BSU08970	serine protein kinase	SW 3.3.4.2	Information processing	Protein synthesis, modification and degradation	Protein modification	Protein kinases			0.131764	1.00372e-05	1852.98	243.723
spsE	BSU37870	putative phosphoenolpyruvate-sugar pyruvyltransferase	SW 4.2.1.4	Lifestyles	Sporulation	Sporulation proteins	Sporulation proteins/ other			0.131428	5.25122e-12	207.118	26.7868
citH	BSU39060	secondary transporter of divalent metal ions/citrate complexes	SW 1.2.4.4	Cellular processes	Transporters	Transporters/ other	Transporter for organic acids			0.131409	4.69704e-05	356.518	46.4155
spsG	BSU37850	putative glycosyltransferase	SW 4.2.1.4	Lifestyles	Sporulation	Sporulation proteins	Sporulation proteins/ other			0.130348	2.38878e-13	142.297	18.1134
ctpB	BSU35240	PDZ-containing carboxyl-terminal protease processing protease	SW 3.3.7.4	Information processing	Protein synthesis, modification and degradation	Proteolysis	Additional proteins involved in proteolysis			0.1298	2.5416e-05	87.1148	10.8724
cotH	BSU36060	spore coat protein (inner)	SW 4.2.1.1.8	Lifestyles	Sporulation	Sporulation proteins	Spore coat proteins	Not yet assigned		0.129182	5.6385e-11	8.90109	0.714448
yndA	BSU17720	hypothetical protein	SW 4.2.1.4	Lifestyles	Sporulation	Sporulation proteins	Sporulation proteins/ other			0.12862	5.26357e-06	13.5407	1.30591
spsB	BSU37900	putative dTDP glycosyl/glycerophosphate transferase	SW 4.2.1.1.8	Lifestyles	Sporulation	Sporulation proteins	Spore coat proteins	Not yet assigned		0.128461	1.20958e-12	217.74	27.5353
yhcO	BSU09165	hypothetical protein	SW 4.2.1.4	Lifestyles	Sporulation	Sporulation proteins	Sporulation proteins/ other			0.128041	3.29884e-14	128.146	15.9721
ytzH	BSU29910	conserved hypothetical protein	SW 4.2.1.5	Lifestyles	Sporulation	Sporulation proteins	Newly identified sporulation proteins (based on transcription profiling)			0.127912	0.00501413	8.02097	0.589938
ykvU	BSU13830	spore membrane protein involved in germination	SW 4.2.4.2	Lifestyles	Sporulation	Germination	Additional germination proteins			0.127805	6.81714e-09	102.422	12.6539
spoIIIC	BSU26390	RNA polymerase sporulation-specific sigma-K factor precursor (Sigma-27) (C-terminal fragment)	SW 3.2.1.2	Information processing	RNA synthesis and degradation	Transcription	Sigma factors			0.127164	0.000205562	6.8232	0.431249
cgeC	BSU19770	protein involved in maturation of the outermost layer of the spore	SW 4.2.1.1.8	Lifestyles	Sporulation	Sporulation proteins	Spore coat proteins	Not yet assigned		0.125528	8.20848e-11	30.5186	3.3937
ymaF	BSU17320	conserved hypothetical protein	SW 4.2.1.5	Lifestyles	Sporulation	Sporulation proteins	Newly identified sporulation proteins (based on transcription profiling)			0.124301	0.000163766	10.7165	0.894214
sspE	BSU08660	small acid-soluble spore protein (gamma-type SASP)	SW 4.2.1.3	Lifestyles	Sporulation	Sporulation proteins	Small acid-soluble spore proteins			0.123724	2.54326e-11	131.08	15.7796
gerE	BSU28410	transcriptional regulator	SW 3.4.2.5	Information processing	Regulation of gene expression	Transcription factors and their control	Transcription factors/ other			0.123404	2.66338e-11	474.465	58.1125
yodQ	BSU19710	putative deacylase	SW 4.2.1.4	Lifestyles	Sporulation	Sporulation proteins	Sporulation proteins/ other			0.122834	4.71498e-06	602.786	73.604
alrB	BSU17640	alanine racemase	SW 4.2.1.1.2	Lifestyles	Sporulation	Sporulation proteins	Spore coat proteins	Class II		0.122644	0.00020476	26.8741	2.85728
yitA	BSU10920	putative sulfate adenylyltransferase	SW 2.6.4	Metabolism	Additional metabolic pathways	Sulfur metabolism				0.121617	3.00537e-08	24.6443	2.55797
spsK	BSU37820	putative dTDP-4-dehydrorhamnose reductase	SW 2.6.6.7	Metabolism	Additional metabolic pathways	Miscellaneous metabolic pathways	Biosynthesis of rhamnose (for the exosporium)			0.121526	3.29722e-17	135.158	15.986
cotM	BSU17970	spore coat protein (outer)	SW 4.2.1.1.2	Lifestyles	Sporulation	Sporulation proteins	Spore coat proteins	Class II		0.121035	1.911e-09	15.8534	1.47933
ycgL	BSU03190	conserved hypothetical protein	SW 4.2.1.5	Lifestyles	Sporulation	Sporulation proteins	Newly identified sporulation proteins (based on transcription profiling)			0.120569	0.00134898	29.5376	3.12159
yisZ	BSU10910	putative adenylylsulfate kinase	SW 2.6.4	Metabolism	Additional metabolic pathways	Sulfur metabolism				0.119258	3.48484e-07	11.8432	0.972017
ysnD	BSU28320	inner spore coat protein	SW 4.2.1.1.4	Lifestyles	Sporulation	Sporulation proteins	Spore coat proteins	Class IV		0.118421	9.60106e-14	6.26153	0.300706
yodS	BSU19730	putative aminoacyloate CoA-transferase	SW 4.2.1.4	Lifestyles	Sporulation	Sporulation proteins	Sporulation proteins/ other			0.118007	7.37794e-06	401.488	46.9373
yoaR	BSU18720	putative factor for cell wall maintenance or synthesis	SW 4.2.1.4	Lifestyles	Sporulation	Sporulation proteins	Sporulation proteins/ other			0.117744	0.000963031	12.7005	1.05428
spsJ	BSU37830	dTDP-glucose 4,6-dehydratase	SW 2.6.6.7	Metabolism	Additional metabolic pathways	Miscellaneous metabolic pathways	Biosynthesis of rhamnose (for the exosporium)			0.116635	0	171.472	19.5579
spoIVCB	BSU25760	RNA polymerase sporulation-specific sigma-K factor precursor (Sigma-27) (N-terminal half)	SW 3.2.1.2	Information processing	RNA synthesis and degradation	Transcription	Sigma factors			0.116031	5.78655e-05	11.8449	0.932384
yodR	BSU19720	putative acyloate-acetoacetate CoA-transferase	SW 4.2.1.4	Lifestyles	Sporulation	Sporulation proteins	Sporulation proteins/ other			0.114775	1.14271e-06	327.141	37.1051
yvdQ	BSU34510	conserved hypothetical protein	SW 4.2.1.2	Lifestyles	Sporulation	Sporulation proteins	Spore coat protein/ based on similarity			0.114226	5.50032e-05	22.1478	2.08696
yfnD	BSU07310	putative glycosyltransferase (complex carbohydrate synthase)	SW 4.2.1.4	Lifestyles	Sporulation	Sporulation proteins	Sporulation proteins/ other			0.113828	6.38486e-14	193.87	21.6247
cotJC	BSU06910	component of the inner spore coat	SW 4.2.1.1.8	Lifestyles	Sporulation	Sporulation proteins	Spore coat proteins	Not yet assigned		0.11315	4.68599e-06	160.806	17.7517
spsF	BSU37860	putative glycosyltransferase	SW 4.2.1.4	Lifestyles	Sporulation	Sporulation proteins	Sporulation proteins/ other			0.111102	0	169.114	18.3445
gerBA	BSU35800	component of germinant receptor B	SW 4.2.4.1	Lifestyles	Sporulation	Germination	Germinant receptors			0.110105	0.000737721	23.7806	2.17343
yugT	BSU31290	putative oligo-1,6-glucosidase	SW 2.2.2.27	Metabolism	Carbon metabolism	Utilization of specific carbon sources	Utilization of other polymeric carbohydrates			0.109091	1.93624e-06	104.972	11.0061
putM	BSU32850	proline dehydrogenase 1	SW 2.4.1.3	Metabolism	Lipid metabolism	Utilization of lipids	Utilization of fatty acids			0.108545	3.52644e-12	16.5628	1.35209
yngE	BSU18210	putative methylcrotonoyl-CoA carboxylase	SW 2.3.2.9	Metabolism	Amino acid/ nitrogen metabolism	Utilization of amino acids	Utilization of branched-chain amino acids			0.108293	3.62068e-13	613.072	65.9454
ymfJ	BSU16880	conserved hypothetical protein	SW 4.2.1.5	Lifestyles	Sporulation	Sporulation proteins	Newly identified sporulation proteins (based on transcription profiling)			0.107681	3.42931e-05	22.99	2.02942
mmgE	BSU24130	2-methylcitrate dehydratase	SW 2.3.2.9	Metabolism	Amino acid/ nitrogen metabolism	Utilization of amino acids	Utilization of branched-chain amino acids			0.10716	1.30893e-06	770.245	82.0927
gerKA	BSU03700	spore germination receptor subunit	SW 4.2.4.1	Lifestyles	Sporulation	Germination	Germinant receptors			0.106872	0.00147515	20.7815	1.77438
yjcA	BSU11790	sporulation-specific protein	SW 4.2.1.4	Lifestyles	Sporulation	Sporulation proteins	Sporulation proteins/ other			0.106516	3.2092e-06	18.2285	1.49488
spsC	BSU37890	putative glutamine-dependent sugar transaminase	SW 4.2.1.4	Lifestyles	Sporulation	Sporulation proteins	Sporulation proteins/ other			0.106502	3.29884e-14	203.488	21.225
yqgE	BSU25010	putative efflux transporter	SW 4.2.1.5	Lifestyles	Sporulation	Sporulation proteins	Newly identified sporulation proteins (based on transcription profiling)			0.10632	0.00349603	9.00593	0.510666
yckD	BSU03400	putative exported protein	SW 4.2.1.4	Lifestyles	Sporulation	Sporulation proteins	Sporulation proteins/ other			0.105396	0.000550825	14.9556	1.12895
yhxC	BSU10400	putative oxidoreductase	SW 4.2.1.4	Lifestyles	Sporulation	Sporulation proteins	Sporulation proteins/ other			0.105127	1.93624e-06	25.1965	2.20139
cotSA	BSU30910	spore coat protein	SW 4.2.1.1.8	Lifestyles	Sporulation	Sporulation proteins	Spore coat proteins	Not yet assigned		0.103776	1.16904e-14	38.7633	3.57457
yodT	BSU19740	putative aminovalerate aminotransferase	SW 4.2.1.4	Lifestyles	Sporulation	Sporulation proteins	Sporulation proteins/ other			0.103697	6.06555e-06	555.064	57.1102
yutG	BSU32280	putative phosphatidylglycerophosphatase A	SW 4.2.1.5	Lifestyles	Sporulation	Sporulation proteins	Newly identified sporulation proteins (based on transcription profiling)			0.102672	3.20047e-05	81.7935	7.94919
ytcB	BSU30870	putative UDP-glucose epimerase	SW 6.6	Groups of genes	Poorly characterized/ putative enzymes					0.102383	2.73022e-08	24.6797	2.07797
yfnG	BSU07280	putative CDP-sugar-dehydratase/epimerase	SW 4.2.1.4	Lifestyles	Sporulation	Sporulation proteins	Sporulation proteins/ other			0.0996041	2.58242e-15	173.897	16.8707
spoVFA	BSU16730	spore dipicolinate synthase subunit A	SW 2.6.6.3	Metabolism	Additional metabolic pathways	Miscellaneous metabolic pathways	Biosynthesis of dipicolinate			0.0986741	7.95127e-14	55.5533	5.03101
cypD	BSU07250	putative bifunctional P-450/NADPH-P450 reductase 1	SW 2.1.3	Metabolism	Electron transport and ATP synthesis	Electron transport/ other				0.0981914	0.00098725	41.7417	3.64777
kipI	BSU04080	putative inhibitor of the autophosphorylation reaction of KinA	SW 2.7	Metabolism	Detoxification reactions					0.0981534	9.63994e-05	31.9258	2.6827
yusN	BSU32860	conserved hypothetical protein	SW 4.2.1.4	Lifestyles	Sporulation	Sporulation proteins	Sporulation proteins/ other			0.0978748	5.11171e-05	18.5873	1.36816
ycsG	BSU04060	putative branched chain amino acids transporter	SW 1.2.4.12	Cellular processes	Transporters	Transporters/ other	Other transporters			0.0975736	7.92125e-05	44.3135	3.87261
mmgD	BSU24140	2-methylcitrate synthase/citrate synthase III	SW 2.3.2.9	Metabolism	Amino acid/ nitrogen metabolism	Utilization of amino acids	Utilization of branched-chain amino acids			0.097325	3.73594e-07	550.047	53.082
cotI	BSU30920	spore coat kinase	SW 4.2.1.1.8	Lifestyles	Sporulation	Sporulation proteins	Spore coat proteins	Not yet assigned		0.0950277	4.45527e-16	87.0978	7.82422
yfnE	BSU07300	putative glycosyltransferase (complex carbohydrate synthase)	SW 4.2.1.4	Lifestyles	Sporulation	Sporulation proteins	Sporulation proteins/ other			0.0946705	0	223.967	20.7504
bioB	BSU30200	biotin synthase	SW 2.6.2.1	Metabolism	Additional metabolic pathways	Biosynthesis of cofactors	Biosynthesis/ acquisition of biotin			0.0930089	1.28266e-13	21.2862	1.52631
comER	BSU25600	putative pyrroline-5'-carboxylate reductase	SW 3.1.7	Information processing	Genetics	Genetic competence				0.0923352	1.85715e-05	158.542	14.1852
spoVFB	BSU16740	spore dipicolinate synthase subunit B	SW 2.6.6.3	Metabolism	Additional metabolic pathways	Miscellaneous metabolic pathways	Biosynthesis of dipicolinate			0.092116	7.61826e-15	53.05	4.43281
yngF	BSU18220	putative Methylglutaconyl-CoA hydratase	SW 2.3.2.9	Metabolism	Amino acid/ nitrogen metabolism	Utilization of amino acids	Utilization of branched-chain amino acids			0.0919401	3.29884e-14	244.143	21.9926
cotS	BSU30900	spore coat protein	SW 4.2.1.1.5	Lifestyles	Sporulation	Sporulation proteins	Spore coat proteins	Class V		0.091844	1.00977e-14	67.1501	5.71325
ycsI	BSU04070	conserved hypothetical protein	SW 6.7	Groups of genes	Proteins of unknown function					0.091014	2.59786e-05	70.4179	5.95452
spoIIID	BSU36420	transcriptional regulator	SW 3.4.2.5	Information processing	Regulation of gene expression	Transcription factors and their control	Transcription factors/ other			0.0904679	0.000183277	49.9939	4.06808
cotE	BSU17030	morphogenic spore protein	SW 4.2.1.1.2	Lifestyles	Sporulation	Sporulation proteins	Spore coat proteins	Class II		0.0899343	1.66721e-07	321.634	28.4709
ywbA	BSU38390	putative phosphotransferase system enzyme IIC permease component	SW 1.2.2.2	Cellular processes	Transporters	Phosphotransferase system	Sugar specific PTS proteins			0.0894229	1.38603e-05	55.4216	4.50067
mmgC	BSU24150	short chain acyl-CoA dehydrogenase	SW 2.3.2.9	Metabolism	Amino acid/ nitrogen metabolism	Utilization of amino acids	Utilization of branched-chain amino acids			0.0892607	4.98483e-07	506.73	44.7757
yngHB	BSU18239	acyl-CoA carboxylase; biotinylated subunit	SW 2.3.2.9	Metabolism	Amino acid/ nitrogen metabolism	Utilization of amino acids	Utilization of branched-chain amino acids			0.0884971	1.4522e-14	55.205	4.42973
bpsA	BSU22050	promiscuous alkylpyrone synthase BpsA	SW 2.6.6.1	Metabolism	Additional metabolic pathways	Miscellaneous metabolic pathways	Biosynthesis of antibacterial compounds			0.0880921	0.000710391	16.094	0.961798
ykzV	BSU14569	putative type I toxin	SW 4.2.1.5	Lifestyles	Sporulation	Sporulation proteins	Newly identified sporulation proteins (based on transcription profiling)			0.0866812	7.21864e-12	8.92365	0.316854
yngHA	BSU18240	biotin carboxylase/methylcrotonoyl-CoA carboxylase subunit	SW 2.3.2.9	Metabolism	Amino acid/ nitrogen metabolism	Utilization of amino acids	Utilization of branched-chain amino acids			0.0858826	3.21637e-13	446.743	37.9104
yhcN	BSU09150	putative lipoprotein	SW 4.2.4.2	Lifestyles	Sporulation	Germination	Additional germination proteins			0.0857754	1.73487e-06	37.9942	2.80186
ytcC	BSU30880	putative glucosyltransferase	SW 4.2.1.4	Lifestyles	Sporulation	Sporulation proteins	Sporulation proteins/ other			0.0855822	6.31315e-13	36.0532	2.62831
yuzC	BSU31730	inner spore coat protein	SW 4.2.1.1.1	Lifestyles	Sporulation	Sporulation proteins	Spore coat proteins	Class I		0.0853441	1.73487e-06	90.675	7.28125
yngG	BSU18230	putative hydroxymethylglutaryl-CoA lyase	SW 2.3.2.9	Metabolism	Amino acid/ nitrogen metabolism	Utilization of amino acids	Utilization of branched-chain amino acids			0.084015	0	393.112	32.5693
cotB	BSU36050	spore coat protein (outer)	SW 4.2.1.1.5	Lifestyles	Sporulation	Sporulation proteins	Spore coat proteins	Class V		0.0826034	1.17867e-14	51.3595	3.78377
kipR	BSU04100	transcriptional regulator (IclR family)	SW 3.4.2.5	Information processing	Regulation of gene expression	Transcription factors and their control	Transcription factors/ other			0.0821695	2.16152e-05	24.9909	1.59458
ydhD	BSU05710	spore cortex lytic enzyme	SW 1.1.6	Cellular processes	Cell envelope and cell division	Cell wall/ other/ based on similarity				0.0812729	2.4504e-05	33.6376	2.27446
yfnF	BSU07290	putative glycosyltransferase	SW 4.2.1.4	Lifestyles	Sporulation	Sporulation proteins	Sporulation proteins/ other			0.0812121	2.60607e-16	182.508	14.3625
sleB	BSU22930	spore cortex-lytic enzyme	SW 4.2.4.2	Lifestyles	Sporulation	Germination	Additional germination proteins			0.0810465	5.98947e-05	10.3487	0.379252
mmgA	BSU24170	degradative acetoacetyl-CoA thiolase	SW 2.3.2.9	Metabolism	Amino acid/ nitrogen metabolism	Utilization of amino acids	Utilization of branched-chain amino acids			0.080969	1.66721e-07	348.37	27.7477
yfnH	BSU07270	putative glucose-1-phosphate cytidylyltransferase	SW 4.2.1.4	Lifestyles	Sporulation	Sporulation proteins	Sporulation proteins/ other			0.0809283	2.32341e-18	157.91	12.3198
yknT	BSU14250	hypothetical protein	SW 4.2.1.1.2	Lifestyles	Sporulation	Sporulation proteins	Spore coat proteins	Class II		0.0792813	1.42202e-06	152.589	11.6371
kipA	BSU04090	putative hydrolase subunit antagonist of KipI	SW 2.7	Metabolism	Detoxification reactions					0.0779599	3.88262e-05	54.6602	3.80028
yhcV	BSU09230	putative oxidoreductase	SW 4.2.1.4	Lifestyles	Sporulation	Sporulation proteins	Sporulation proteins/ other			0.0777918	3.19719e-19	86.7786	6.28957
gdh	BSU03930	glucose 1-dehydrogenase	SW 4.2.4.2	Lifestyles	Sporulation	Germination	Additional germination proteins			0.0777608	3.26526e-05	19.5334	1.05781
yxjF	BSU38970	putative dehydrogenase	SW 4.2.1.4	Lifestyles	Sporulation	Sporulation proteins	Sporulation proteins/ other			0.0765346	2.34385e-09	203.3	15.0977
mmgB	BSU24160	3-hydroxybutyryl-CoA dehydrogenase	SW 2.3.2.9	Metabolism	Amino acid/ nitrogen metabolism	Utilization of amino acids	Utilization of branched-chain amino acids			0.0754857	1.90073e-08	467.933	34.86
bkdB	BSU24030	branched-chain alpha-keto acid dehydrogenase E2 subunit (lipoamide acyltransferase)	SW 2.3.2.9	Metabolism	Amino acid/ nitrogen metabolism	Utilization of amino acids	Utilization of branched-chain amino acids			0.0752469	0.00133666	1776.08	133.182
sspB	BSU09750	small acid-soluble spore protein (beta-type SASP)	SW 4.2.1.3	Lifestyles	Sporulation	Sporulation proteins	Small acid-soluble spore proteins			0.0747598	7.91756e-20	33.9555	2.07589
nadA	BSU27850	quinolinate synthetase	SW 2.6.2.11	Metabolism	Additional metabolic pathways	Biosynthesis of cofactors	Biosynthesis of NAD(P)			0.0735841	2.46178e-06	140.966	9.90967
yheD	BSU09770	spore coat associated protein	SW 4.2.1.1.2	Lifestyles	Sporulation	Sporulation proteins	Spore coat proteins	Class II		0.0734101	1.00004e-06	179.361	12.7036
spoVK	BSU17420	mother cell sporulation ATPase	SW 4.2.1.4	Lifestyles	Sporulation	Sporulation proteins	Sporulation proteins/ other			0.0715131	5.13546e-06	45.3612	2.77968
yhbB	BSU08920	conserved hypothetical protein	SW 4.2.1.1.8	Lifestyles	Sporulation	Sporulation proteins	Spore coat proteins	Not yet assigned		0.0693806	1.63551e-05	52.6336	3.18644
yabG	BSU00430	sporulation-specific protease	SW 3.3.7.4	Information processing	Protein synthesis, modification and degradation	Proteolysis	Additional proteins involved in proteolysis			0.0680432	2.22622e-17	29.9414	1.57133
gerQ	BSU37920	inner spore coat protein	SW 4.2.1.1.8	Lifestyles	Sporulation	Sporulation proteins	Spore coat proteins	Not yet assigned		0.0669815	5.71695e-06	327.817	21.4912
atoB	BSU38980	acetoacetyl CoA-transferase (subunit B)	SW 2.4.1.3	Metabolism	Lipid metabolism	Utilization of lipids	Utilization of fatty acids			0.0660418	2.99782e-11	173.191	10.9709
yxjC	BSU39000	putative permease	SW 4.2.1.4	Lifestyles	Sporulation	Sporulation proteins	Sporulation proteins/ other			0.065047	1.80701e-09	208.397	13.0881
ytcA	BSU30860	putative UDP-glucose dehydrogenase	SW 6.6	Groups of genes	Poorly characterized/ putative enzymes					0.0642428	1.28266e-13	56.078	3.13473
yngI	BSU18250	putative acetoacetyl-CoA synthetase	SW 2.3.2.9	Metabolism	Amino acid/ nitrogen metabolism	Utilization of amino acids	Utilization of branched-chain amino acids			0.0627529	0	803.826	49.9737
bkdAB	BSU24040	branched-chain alpha-keto acid dehydrogenase E1 subunit	SW 2.3.2.9	Metabolism	Amino acid/ nitrogen metabolism	Utilization of amino acids	Utilization of branched-chain amino acids			0.0584131	0.000636722	1311.23	76.1224
glcU	BSU03920	glucose uptake protein	SW 1.2.4.3	Cellular processes	Transporters	Transporters/ other	Carbohydrate transporter			0.0580995	2.90238e-05	25.4816	1.00952
spoIVCA	BSU25770	site-specific DNA recombinase	SW 3.1.5.1	Information processing	Genetics	DNA repair/ recombination	Excision of prophages			0.0575434	8.247e-06	122.068	6.55299
atoA	BSU38990	acetoacetyl CoA-transferase (subunit A)	SW 2.4.1.3	Metabolism	Lipid metabolism	Utilization of lipids	Utilization of fatty acids			0.0550474	2.34083e-10	114.758	5.84467
yngJ	BSU18260	acyl-CoA dehydrogenase, short-chain specific	SW 2.3.2.9	Metabolism	Amino acid/ nitrogen metabolism	Utilization of amino acids	Utilization of branched-chain amino acids			0.0543915	0	493.202	26.3532
cotF	BSU40530	spore coat protein	SW 4.2.1.1.8	Lifestyles	Sporulation	Sporulation proteins	Spore coat proteins	Not yet assigned		0.0514954	2.38878e-13	18.1557	0.460681
yheC	BSU09780	spore coat associated protein, similar to YheD	SW 4.2.1.1.8	Lifestyles	Sporulation	Sporulation proteins	Spore coat proteins	Not yet assigned		0.0511058	2.08383e-07	155.726	7.48407
cwlJ	BSU02600	cell wall hydrolase	SW 1.1.5	Cellular processes	Cell envelope and cell division	Cell wall/ other				0.0498169	1.57675e-11	28.7674	0.958008
cotZ	BSU11740	spore coat protein (insoluble fraction, outermost layer)	SW 4.2.1.1.3	Lifestyles	Sporulation	Sporulation proteins	Spore coat proteins	Class III		0.0487819	1.17867e-14	275.161	12.9473
bcd	BSU24080	branched-chain amino acid dehydrogenase	SW 2.3.2.9	Metabolism	Amino acid/ nitrogen metabolism	Utilization of amino acids	Utilization of branched-chain amino acids			0.0473624	0.0001916	1260.52	59.225
yxeE	BSU39580	inner spore coat protein	SW 4.2.1.1.5	Lifestyles	Sporulation	Sporulation proteins	Spore coat proteins	Class V		0.046215	7.69865e-15	104.426	4.34915
buk	BSU24070	branched-chain fatty-acid kinase	SW 2.3.2.9	Metabolism	Amino acid/ nitrogen metabolism	Utilization of amino acids	Utilization of branched-chain amino acids			0.0452063	0.000259553	775.348	34.5732
bkdAA	BSU24050	branched-chain alpha-keto acid dehydrogenase E1 subunit	SW 2.3.2.9	Metabolism	Amino acid/ nitrogen metabolism	Utilization of amino acids	Utilization of branched-chain amino acids			0.042891	0.000183552	895.435	37.9276
lpdV	BSU24060	branched-chain alpha-keto acid dehydrogenase E3 subunit (dihydrolipoamide dehydrogenase)	SW 2.3.2.9	Metabolism	Amino acid/ nitrogen metabolism	Utilization of amino acids	Utilization of branched-chain amino acids			0.0409375	5.36872e-05	706.526	28.4439
ptb	BSU24090	phosphate butyryl coenzyme A transferase	SW 2.3.2.9	Metabolism	Amino acid/ nitrogen metabolism	Utilization of amino acids	Utilization of branched-chain amino acids			0.0390102	0.000116451	865.076	33.2663
ymaG	BSU17310	inner spore coat protein; cell wall associated protein	SW 4.2.1.1.5	Lifestyles	Sporulation	Sporulation proteins	Spore coat proteins	Class V		0.0378856	4.94632e-16	26.6021	0.526778
cotY	BSU11750	outer spore coat protein (insoluble fraction)	SW 4.2.1.1.8	Lifestyles	Sporulation	Sporulation proteins	Spore coat proteins	Not yet assigned		0.0364779	4.2559e-15	386.96	13.6337
cotT	BSU12090	spore coat protein (inner coat)	SW 4.2.1.1.4	Lifestyles	Sporulation	Sporulation proteins	Spore coat proteins	Class IV		0.0351248	3.60805e-18	85.9074	2.53504
asnO	BSU10790	asparagine synthetase	SW 2.3.1.5	Metabolism	Amino acid/ nitrogen metabolism	Biosynthesis/ acquisition of amino acids	Biosynthesis/ acquisition of aspartate/ asparagine			0.031863	9.08302e-12	103.831	2.82429
