# Supplementary material for: Pleiotropic roles of elongation factor P in Bacillus subtilis physiology revealed by phenotypic and multi-omics analyses
Source: Microbiol Spectr. 2026 Mar 4;14(4):e03142-25. doi: 10.1128/spectrum.03142-25 (PMC13055313; doi:10.1128/spectrum.03142-25)
Supplement: Table S2A — iTRAQ analysis (Decreased proteins). [file spectrum.03142-25-s0003.xlsx]

## Sheet: DEP analysis
Table S2A. iTRAQ analysis (Decreased proteins).
Protein names	Gene names (genes in bold were confirmed by western)	Locus tag	Fold (efp/wt)	EFP-rescued ribosome-stalling (PLoS Genet 15:e1008179)	PP motif, which was detected by manual curation and Rajkovic et al, 2016 (supplemental Table 3).								mRNA fold (efp/wt)	Fold(Protein)/fold(mRNA)	Fold(Protein)/fold(mRNA) > 0.7	EFP-mediated protein decrease (fold < 0.7), direct target	Properties	Regulation: By Sigma other than Sigma A
Uncharacterized protein YvrJ	yvrJ	BSU33239	0.0846192		FPPS								0.995062	0.0850392			Acid stress?	SigO
Putative sensory transducer protein YfmS	yfmS	BSU07360	0.110606										1.17107	0.0944481				SigD
Single-stranded DNA-binding protein	ssbB	BSU36310	0.151609										1.23498	0.122762
Uncharacterized protein YtaP	ytaP	BSU30250	0.166427										0.610229	0.272728
Uncharacterized MFS-type transporter YvmA (exporter of pulcherriminic acid)	yvmA	BSU35090	0.180036		IPPL	LPPM							1.1396	0.157981
Glutamine--fructose-6-phosphate aminotransferase [isomerizing]	glmS	BSU01780	0.18044										0.71708	0.251632			Peptidoglycan synthesis, essential
Spore coat protein T	cotT	BSU12090	0.209283		RPPF	RPPY	RPPY	YPPY					0.0351248	5.95826				SigK, SigE
SPBc2 prophage-derived bacteriocin sublancin-168	sunA	BSU21480	0.214312										0.34446	0.622168
Spore coat protein B	cotB	BSU36050	0.217082										0.0826034	2.628				SigK, SigE
Spore coat protein C	cotC	BSU17700	0.217085										0.366095	0.592975				SigK
Putative peptide biosynthesis protein YydG	epeE	BSU40170	0.225756										1.85831	0.121485
Antilisterial bacteriocin subtilosin biosynthesis protein AlbA	albA	BSU37370	0.237901										0.937865	0.253662
Pulcherriminic acid synthase	cypX	BSU35060	0.248211		KPPV								0.867302	0.286188
Uncharacterized protein YqxJ	yqxJ	BSU25880	0.254701										1.03671	0.245681
Putative disulfide oxidoreductase YuzD	yuzD	BSU32210	0.255398		EPPD								2.15397	0.118571
Uncharacterized protein YqxI	yqxI	BSU25890	0.257355										0.922521	0.27897
SPBc2 prophage-derived stress response protein SCP1	yorD	BSU20420	0.257544										1.49993	0.171704
Cytochrome bd ubiquinol oxidase subunit 1	cydA	BSU38760	0.261504		IPPV								3.57764	0.0730942				SigF
Ferrochelatase	hemH	BSU10130	0.264365										1.56103	0.169353
Putative exported peptide YydF	epeX	BSU40180	0.267639										0.868535	0.308149
Small, acid-soluble spore protein B	sspB	BSU09750	0.27355										0.0747598	3.65905				SigG
Stage II sporulation protein Q	spoIIQ	BSU36550	0.273796										0.310122	0.882865				SigF
Phage-like element PBSX protein XkdF	xkdF	BSU12600	0.278647		EPPS								1.06865	0.260747
Nitrate reductase beta chain	narH	BSU37270	0.285568		IPPL								0.642692	0.444332
Small, acid-soluble spore protein G	sspG	BSU32640	0.287055										0.291463	0.984876
Uncharacterized protein YjcQ	yjcQ	BSU11950	0.28966										2.43316	0.119047				SigD
Elongation factor P	efp	BSU24450	0.290209										0.845351	0.3433
Nitrate reductase alpha chain	narG	BSU37280	0.296177		LPPA								0.341654	0.866891
Assimilatory nitrite reductase [NAD(P)H] small subunit	nasE	BSU03290	0.300317										1.89876	0.158165
Putative zinc protease AlbF	albF	BSU37420	0.302782		LPPH	CPPV							1.71062	0.177002
Uncharacterized protein YebD	yebD	BSU06390	0.306467										3.78171	0.0810391
Signal peptidase I W	sipW	BSU24630	0.306493										0.645234	0.47501
Transcriptional repressor SdpR	sdpR	BSU33790	0.307031										3.13352	0.0979828
Stage VI sporulation protein D	spoVID	BSU28110	0.310007		EPPA	EPPA	EPPE	EPPE					0.233308	1.32874				SigE
ESAT-6-like protein	yukE	BSU31910	0.31272										0.838918	0.372766
Protein CgeA	cgeA	BSU19780	0.314789										0.209183	1.50485				SigK
L-lactate dehydrogenase	ldh	BSU03050	0.316821										0.713061	0.444312
Flagellar motor switch phosphatase FliY	fliY	BSU16320	0.317692		SPPR	QPPK							1.12186	0.283182				SigD
ComG operon protein 3	comGC	BSU24710	0.319748										1.19243	0.268148				SigF
Heme-degrading monooxygenase	hmoB	BSU10100	0.322164										0.752874	0.427913
D-alanine--poly(phosphoribitol) ligase subunit 2	dltC	BSU38520	0.325453										1.08111	0.301037				SigM, SigD, SigV, SigX
Acetyl-CoA acetyltransferase	mmgA	BSU24170	0.325854										0.080969	4.02443				SigE
Para-nitrobenzyl esterase	pnbA	BSU34390	0.325862		KPPV	KPPY	EPPE						1.72313	0.189111
Chitosanase	csn	BSU26890	0.327236										2.398	0.136462
Uncharacterized protein YbyB	ybyB	BSU02110	0.329348										0.775604	0.424634				SgB
Uncharacterized protein YkvS	ykvS	BSU13810	0.334221										0.35906	0.930823
Phosphocarrier protein HPr	ptsH	BSU13900	0.337472										1.60038	0.210869
Protein CsaA	csaA	BSU19040	0.339975		FPPR								0.808925	0.42028
Putative pyridoxal phosphate-dependent aminotransferase EpsN	epsN	BSU34230	0.342248		SPPH								0.458122	0.747068
Peptidyl-prolyl cis-trans isomerase	ppiB	BSU23360	0.343116										0.915881	0.374629
Bacillopeptidase F	bpr	BSU15300	0.345545		EPPV	MPPI							1.636	0.211213
Spore coat protein E	cotE	BSU17030	0.347718										0.0899343	3.86636			spo gene	SigK, SigE
Putative ABC transporter ATP-binding protein AlbC	albC	BSU37390	0.350667										1.54435	0.227064
Putative pyrophosphatase	ypjD	BSU22500	0.353572										0.59436	0.594878
Uncharacterized protein YcdB	ycdB	BSU02790	0.35407										0.962976	0.367683
Activator of GlmS activity	yvcK(glmR)	BSU34760	0.354275		IPPPG								1.74	0.203607
Probable nitrate reductase molybdenum cofactor assembly chaperone	narJ	BSU37260	0.357552										0.471252	0.758728
Uncharacterized protein YrhD	yrhD	BSU27230	0.358406										2.15375	0.16641
Flagellar assembly factor FliW	fliW	BSU35380	0.359515										1.12098	0.320716				SigD
Probable glucose-1-phosphate cytidylyltransferase	rfbF	BSU07270	0.362996										0.0809283	4.4854
Antilisterial bacteriocin subtilosin biosynthesis protein AlbE	albE	BSU37410	0.366352		IPPR								1.42569	0.256964
Transcriptional regulator for pulcherriminic acid biosynthesis	yvmB (pchR)	BSU35080	0.366866										1.00646	0.364509
Uncharacterized protein YrvD	yrvD	BSU27630	0.369829										1.29036	0.286609
SPBc2 prophage-derived uncharacterized protein YolA	yolA	BSU21540	0.3717										1.9343	0.192162
Uncharacterized protein YscB	yscB	BSU28890	0.372552		DPPS								2.03235	0.183311
Outer spore caot protein	yvdP (cotQ)	BSU34520	0.374664		IPPS								0.154666	2.42241
Uncharacterized ABC transporter ATP-binding protein YfiC	yfiC	BSU08220	0.37512										0.821929	0.45639
Uroporphyrinogen decarboxylase	hemE	BSU10120	0.380329										1.32664	0.286687
dTDP-glucose 4,6-dehydratase	rfbB (spsJ)	BSU37830	0.380461										0.116635	3.26199
Lipoprotein YhcN	yhcN	BSU09150	0.381494										0.0857754	4.4476				SigF, SigG
Uncharacterized protein YlaI	ylaI	BSU14790	0.385688										0.889687	0.433509
Uncharacterized protein YqzL	yqzL	BSU25289	0.390358										1.4842	0.263009				SigB
Putative sugar dehydratase/epimerase YfnG	yfnG	BSU07280	0.397919										0.0996041	3.995				SigE, SigK
Uncharacterized protein YqjZ	yqjZ	BSU23680	0.399837		EPPY								0.752472	0.531364
Dihydrolipoyllysine-residue acetyltransferase component of acetoin cleaving system	acoC	BSU08080	0.401638		VPPG	NPPE							0.509141	0.788854				SigL
Uroporphyrinogen-III C-methyltransferase	nasF	BSU03280	0.401924		RPPI								1.81554	0.22138
DNA-directed RNA polymerase subunit delta	rpoE	BSU37160	0.405637										0.592851	0.684213
Nitrite reductase [NAD(P)H]	nasD	BSU03300	0.407019										1.73678	0.234353
Cytochrome c-551	cccB	BSU35270	0.408755										1.46823	0.2784
Uncharacterized protein YbxB	ybxB	BSU01060	0.408835		NPPI								0.49599	0.824281
Alkyl hydroperoxidase reductase	ykuU (ahpA)	BSU14220	0.409622										0.655953	0.624468
Sporulation inhibitor sda	sda	BSU23770	0.4103										0.721941	0.568329
Peptide deformylase;Peptide deformylase 2	defB	BSU14560	0.412058		LPPT								1.91353	0.215339			spo gene
Uncharacterized protein YbdO	ybdO	BSU02050	0.413308										1.71069	0.241604				SigD
Tetraprenyl-beta-curcumene synthase	ytpB	BSU30500	0.414396										0.949641	0.436372				SigM
Putative sensory transducer protein YvaQ	yvaQ	BSU33690	0.418732										1.85071	0.226255				SigD
Methyl-accepting chemotaxis protein TlpA	tlpA	BSU31250	0.41948										1.40057	0.299506				SigD
Sulfur carrier protein ThiS	yjbS (thiS)	BSU11680	0.419548										1.29895	0.322989
Uncharacterized protein YwpF	ywpF	BSU36330	0.422327										2.51039	0.168231
RsbT co-antagonist protein RsbRA	rsbRA	BSU04670	0.424155										1.6644	0.254839				SigB
Uncharacterized protein YraH	yraH	BSU26940	0.424608										1.34528	0.315628
Uncharacterized protein YhaI	yhaI	BSU09980	0.428315										1.09136	0.392459
Spore coat protein X	cotX	BSU11760	0.429807										0.250597	1.71513				SigE, SigK
Protein PrkA	prkA	BSU08970	0.430768										0.131764	3.26922			spo gene	SigE, SigK
Spore coat-associated protein N	tasA	BSU24620	0.431376										0.228199	1.89035
Flagellin	hag	BSU35360	0.431485										1.46718	0.294092				SigD
General stress protein 14	ywrO	BSU35990	0.432338		SPPL	LPPY							1.37359	0.31475
Putative transition state regulator Abh	abh	BSU14480	0.432494										2.46567	0.175406				SigM, SigV, SigX
Disulfide bond formation protein D	bdbD	BSU33480	0.433683										2.42181	0.179074				SigE
Putative ring-cleaving dioxygenase MhqE	mhqE	BSU19570	0.433728										2.93742	0.147656
Putative phosphoenolpyruvate synthase	pps	BSU18830	0.433901		SPPR								0.865836	0.501136
Flagellar hook-associated protein 1	flgK	BSU35410	0.434899										1.54993	0.280592				SigD
Uncharacterized protein YtxO	ytxO	BSU30890	0.435208		TPPG	APPY							0.232443	1.87233				SigK
Protein CcdB	ccdB	BSU17940	0.43706										0.979765	0.446087
Uncharacterized protein YwnF	ywnF	BSU36580	0.439056										0.740544	0.592883
Uncharacterized isochorismatase family protein YwoC	ywoC	BSU36490	0.44203										0.174822	2.52846
Elongation factor G	fusA	BSU01120	0.445585										0.86303	0.516303			Essential
Uncharacterized HTH-type transcriptional regulator YuxN	yuxN	BSU33030	0.446145										3.05909	0.145842
Probable antitoxin YezG	yezG	BSU06811	0.448007										1.48204	0.302291			Antitoxin, essential
Manganese transport system ATP-binding protein	mntB	BSU30760	0.448241										0.336804	1.33087
Uncharacterized protein YxbB	yxbB	BSU39890	0.448968										1.80972	0.248087
Ribosome-binding ATPase YchF	engD	BSU40920	0.449776										0.973458	0.46204
DNA gyrase subunit B	gyrB	BSU00060	0.454439		QPPL								1.52196	0.298587			Essential
Uncharacterized protein YfjA;ESAT-6-like protein	yfjA	BSU08170	0.454771										1.07265	0.423968
Catalase;Catalase X	katX	BSU38630	0.455333										0.15534	2.9312				SigF, SigB
Sporulation protein YdcC	ydcC (ssdC)	BSU04630	0.458855										0.220821	2.07795				SigE
Sensor histidine kinase YycG	walK	BSU40400	0.461502										1.53448	0.300755			Essential
Uncharacterized protein YxbC	yxbC	BSU39880	0.461746		DPPK								1.28083	0.360505
3-isopropylmalate dehydratase small subunit	leuD	BSU28250	0.462084										1.03918	0.44466
5-methyltetrahydropteroyltriglutamate--homocysteine methyltransferase	metE	BSU13180	0.462762		RPPV								1.32693	0.348747
Cytochrome c biogenesis protein ResB	resB	BSU23140	0.464118		QPPL	LPPG							3.84898	0.120582
Anti-sigma-I factor RsgI	rsgI	BSU13460	0.464525										0.736555	0.630673				SigI
SPBc2 prophage-derived uncharacterized protein YopC	yopC	BSU20940	0.465189										1.88301	0.247046
Resolves stalling ribosome at polyproline	yeeI (yebC2)	BSU06840	0.465239										0.962297	0.483467
Putative acyl-CoA synthetase YngI	yngI	BSU18250	0.465563										0.0627529	7.41899
Lipoprotein required for the assembly of CuA center in Cytochrome caa3	ytkA (ctaK)	BSU30660	0.465875										1.21617	0.383068				SigE
Phenolic acid decarboxylase subunit D	bsdD	BSU03651	0.467535										0.98252	0.475853
ComE operon protein 4	comER	BSU25600	0.468587										0.0923352	5.07484
Methylthioribose-1-phosphate isomerase	mtnA	BSU13550	0.469021										1.02781	0.456332
Copper chaperone CopZ	copZ	BSU33510	0.469804										1.02523	0.458244
Protoporphyrinogen oxidase	hemY	BSU10140	0.470192										1.64148	0.286444
Uncharacterized protein YfmQ	yfmQ	BSU07380	0.471233										2.09657	0.224764
SPBc2 prophage-derived disulfide bond formation protein A	bdbA	BSU21460	0.471896		CPPC								0.866138	0.544828
Cytochrome bd ubiquinol oxidase subunit 2	cydB	BSU38750	0.47211		IPPF								0.763177	0.618612				SigF
Cyclo(L-leucyl-L-leucyl) synthase	yvmC	BSU35070	0.472318										1.2054	0.391836
UPF0047 protein YugU	yugU	BSU31280	0.473099										0.967227	0.48913				SigE, SigB
HTH-type transcriptional regulator LrpC	lrpC	BSU04250	0.473427		SPPS								1.7252	0.274419
3-oxoacyl-[acyl-carrier-protein] synthase 3 protein	fabHB	BSU10170	0.474982										2.76426	0.17183
Surfactin synthase thioesterase subunit	srfAD	BSU03520	0.475704		EPPG	QPPH							0.945631	0.503055
General stress protein	yceE	BSU02910	0.476097										1.11634	0.426481				SigM, SigW, SigX, SigB
Response regulator aspartate phosphatase C	rapC	BSU03770	0.476314										0.696634	0.683736				SigH
Spore coat protein I	ytaA (cotI)	BSU30920	0.477368		QPPN								0.0950277	5.02346				SigK
DNA-entry nuclease inhibitor	nin	BSU03420	0.480427		TPPV								0.785087	0.611941
Putative ATP-dependent DNA helicase YjcD	yjcD	BSU11820	0.480637		DPPE	IPPE							1.96779	0.244252
Oligopeptide transport system permease protein OppC	oppC	BSU11450	0.481634		KPPS								2.27813	0.211416			spo gene
Cytochrome c-550	cccA	BSU25190	0.483613										1.17453	0.41175
L-lactate permease	lctP	BSU03060	0.48711		MPPI								2.17778	0.223673
Menaquinol-cytochrome c reductase cytochrome b/c subunit	qcrC	BSU22540	0.488572		QPPL								1.86344	0.262188
Carbon storage regulator homolog	csrA	BSU35370	0.488583										0.975902	0.500648				SigD
Metalloregulation DNA-binding stress protein	mrgA	BSU32990	0.490535										1.45394	0.337384
Manganese transporter YcsG	ycsG (mntG)	BSU04060	0.491286		APPV								0.0975736	5.03502
Dimodular nonribosomal peptide synthase	dhbF	BSU31960	0.491749		LPPS	VPPG	GPPG	IPPV	VPPG	GPPG	KPPL	VPPI	0.752088	0.653846				SigI
Spore coat protein regulator	ylbO (gerR)	BSU15090	0.492855										0.220726	2.23288				SigE
ATP synthase epsilon chain	atpC	BSU36800	0.493949										2.9484	0.167531
Gamma-DL-glutamyl hydrolase	pgdS	BSU35860	0.495057										1.81242	0.273147				SigD
Uncharacterized protein YcnI	ycnI	BSU03940	0.495619										2.65301	0.186814
Alkaline phosphatase synthesis transcriptional regulatory protein PhoP	phoP	BSU29110	0.495749										1.00499	0.493289				SigB
Elongation factor Tu	tuf	BSU01130	0.4965										0.772686	0.642565			Essential
Serine-protein kinase RsbW	rsbW	BSU04720	0.497155										0.844378	0.588783				SigB
Uncharacterized protein YaaL	yaaL	BSU00220	0.498085										0.539551	0.923147
Molybdopterin synthase sulfur carrier subunit	moaD	BSU14310	0.499002		IPPV								1.67059	0.298698
Uncharacterized oxidoreductase YcsN	ycsN	BSU04150	0.499407		IPPM								1.60086	0.311961
Putative peroxiredoxin YgaF	ygaF	BSU08720	0.50275										1.03931	0.483734
Lactate utilization protein B	lutB	BSU34040	0.504526		DPPS								1.29253	0.390339
Intracellular exo-alpha-(1->5)-L-arabinofuranosidase 1	abfA	BSU28720	0.504942										1.0199	0.495089
Urease subunit gamma	ureA	BSU36660	0.506125										1.78965	0.282806				SigH
Uncharacterized protein YtwF	ytwF	BSU30310	0.506282										1.81488	0.278962
General stress protein 20U	dps	BSU30650	0.507325										0.600642	0.844638				SigB
Exodeoxyribonuclease 7 small subunit	xseB	BSU24290	0.508064										0.914221	0.555735
DNA topoisomerase 4 subunit A;DNA topoisomerase (ATP-hydrolyzing)	parC	BSU18100	0.508345		DPPA	IPPH							1.29684	0.391988			Essential
Motility protein A	motA	BSU13690	0.509987										1.59603	0.319534				SigD
Ferrochelatase	hemH	BSU10130	0.512133										1.56103	0.328073
tRNA uridine 5-carboxymethylaminomethyl modification enzyme MnmG	trmF	BSU41010	0.512207										0.885917	0.578166			Essential
Mannitol-1-phosphate 5-dehydrogenase	mtlD	BSU03990	0.512731										1.26844	0.404223
Biotin carboxyl carrier protein of acetyl-CoA carboxylase	accB	BSU24350	0.512914										0.865898	0.592349
Urease subunit alpha;Urease	ureC	BSU36640	0.513188										1.34726	0.380913
Urease subunit beta	ureB	BSU36650	0.513741										1.30893	0.392489				SigH
3-dehydroquinate synthase	aroB	BSU22700	0.513875										0.888418	0.578416
Protein LiaH	liaH	BSU33120	0.516231										2.71691	0.190007
3-isopropylmalate dehydrogenase	leuB	BSU28270	0.516583										0.783487	0.659339
Uncharacterized protein YqhQ	yqhQ	BSU24490	0.516776		HPPT								1.02536	0.503993				SigF, SigB
Aminoglycoside 6-adenylyltransferase	aadK	BSU26790	0.517818		IPPD	FPPE							1.54363	0.335453
Uncharacterized protein YwzD	ywzD	BSU36269	0.518218										1.33095	0.38936
Probable HTH-type transcriptional repressor ExuR	exuR	BSU12370	0.519031		NPPT								0.912224	0.568973				SigE
Bacillithiol S-transferase	yjoA (bstD)	BSU12410	0.520346										0.701009	0.742282
Uncharacterized protein YusI	yusI	BSU32810	0.522381		QPPS								1.29625	0.402993
HTH-type transcriptional regulator GmuR	gmuR	BSU05850	0.524004										1.29447	0.404804
2-isopropylmalate synthase	leuA	BSU28280	0.524987										1.07703	0.487439
Protein NrdI	nrdI	BSU17370	0.528204										1	0.528204			Essential
Glucose starvation-inducible protein B	gsiB	BSU04400	0.528999										0.711911	0.74307				SigI, SigB
Signal peptidase I;Signal peptidase I P	sipS	BSU23310	0.529938										1.98082	0.267534
HTH-type transcriptional regulator GanR	ganR	BSU34170	0.530219		SPPL								1.38549	0.382695
DNA-directed RNA polymerase subunit omega	rpoZ	BSU15690	0.531911										1.37348	0.387272				SigF
Uncharacterized protein YddM	yddM	BSU05030	0.532147										2.32945	0.228443
UPF0754 membrane protein YheB	yheB	BSU09790	0.532363										0.291829	1.82423
Response regulator aspartate phosphatase J	rapJ	BSU02820	0.533009		KPPF								2.15811	0.24698
Undecaprenyl-diphosphate teichoic acid hydrolase	ypbG(upsH)	BSU22980	0.533976		KPPL								4.7937	0.111391				SigD
Phenolic acid decarboxylase PadC	padC	BSU34400	0.535419										0.921472	0.581048
Uncharacterized peptidase YuxL	yuxL	BSU32230	0.535435										0.524379	1.02108
Cytochrome c oxidase subunit 1	ctaD	BSU14900	0.535646		FPPL	SPPPE							1.68565	0.317769
Signal peptidase I T;Signal peptidase I	sipT	BSU14410	0.53707										1.53328	0.350276
Uncharacterized lipoprotein YvzJ	yvzJ	BSU34729	0.537665										1.09214	0.492305
Putative acyl-CoA dehydrogenase YdbM	ydbM	BSU04520	0.542206		NPPM								2.39731	0.226173
SPBc2 prophage-derived uncharacterized protein YorB	yorB	BSU20440	0.542389										0.864373	0.627494
ComE operon protein 1	comEA	BSU25590	0.543534										1.42231	0.38215
L-lysine 2,3-aminomutase	kamA	BSU19690	0.545142										0.132951	4.10033				SigE
50S ribosomal protein L31 type B;50S ribosomal protein L31	rpmE2	BSU30700	0.548528										0.638027	0.859726				SigB
Uncharacterized protein YjcS	yjcS	BSU11970	0.553164										0.860038	0.643185
2-amino-4-hydroxy-6-hydroxymethyldihydropteridine pyrophosphokinase	folK	BSU00790	0.554918										3.02965	0.183162			Essential
Uncharacterized protein YrzB	yrzB	BSU27380	0.555493										0.87603	0.634103
Flavohemoprotein	hmp	BSU13040	0.556937										1.8574	0.299847
Uncharacterized protein ylxM	ylxM	BSU15970	0.557453										1.69943	0.328023
Probable multidrug resistance protein YoeA	yoeA	BSU18370	0.557686										1.57249	0.354651
Membrane-bound protein LytA	lytA	BSU35640	0.563768										1.18107	0.477336				SigD
Membrane protein YknW	yknW	BSU14340	0.563975										0.991665	0.568715				SigW
Organic hydroperoxide resistance protein OhrA	ohrA	BSU13140	0.564285										0.743963	0.758485
Citrate synthase;2-methylcitrate synthase	mmgD	BSU24140	0.56488										0.097325	5.80406				SigE
Uncharacterized zinc-type alcohol dehydrogenase-like protein YycR	yycR	BSU40250	0.565166										0.893338	0.632645
Uncharacterized protein YwrF	ywrF	BSU36080	0.565691		DPPL								1.54563	0.365993
Oligopeptide transport system permease protein OppB	oppB	BSU11440	0.566371		LPPE								0.985652	0.574616			spo gene
Putative dipeptidase YtjP	ytjP	BSU29980	0.566938		VPPG								1.20073	0.472161
Alkaline phosphatase synthesis sensor protein PhoR	phoR	BSU29100	0.567369										1.22613	0.462732				SigB
FMN-dependent NADH-azoreductase 2	azoR2 (yvaB)	BSU33540	0.568371		FPPV								1.96896	0.288666				SigG
Protein DinB	dinB	BSU05630	0.569637										1.56836	0.363205
Inositol-1-monophosphatase	suhB	BSU14670	0.569724										0.606203	0.939824				SigB
Sirohydrochlorin ferrochelatase	sirB	BSU15620	0.570406										1.40914	0.404789
PeterobactinABC transporter ATP-binding protein	yclP (fpbL)	BSU03820	0.571335		GPPE								1.82003	0.313915
Uncharacterized lipoprotein YdeJ	ydeJ	BSU05220	0.571522										1.8492	0.309065
Flagellar basal-body rod protein FlgG	flgG(flhO)	BSU36400	0.574295										2.26913	0.25309				SigD
Competence pheromone	comX	BSU31700	0.574428										1.34051	0.428513
Polyketide synthase	pksM	BSU17200	0.57613		HPPA	KPPE							0.386771	1.48959
PTS system mannitol-specific EIICB component	mtlA	BSU03981	0.57635										0.787433	0.731935
Ribosome quality control factor	yabO (rqcP)	BSU00590	0.5768										1.06352	0.542349				SigX, SigD, SigE, SigM, SigW
Thiazole tautomerase	tenI	BSU11660	0.577089										1.11845	0.515974
Uncharacterized HTH-type transcriptional regulator YhjH	yhjH	BSU10510	0.577551										0.973791	0.593096
Uncharacterized protein YydC	yydC	BSU40210	0.577798										1.20356	0.480075				SigB
ECF RNA polymerase sigma factor SigW	sigW	BSU01730	0.57843										1.33642	0.432822				SigW
Uncharacterized UDP-glucosyltransferase YdhE	ydhE	BSU05720	0.579074										1.27419	0.454466
Minor extracellular protease Epr	epr	BSU38400	0.579386										1.14175	0.507454				SigD
Polyketide synthase PksL	pksL	BSU17190	0.580481		MPPV	LPPR	VPPE	IPPS					0.29453	1.97087
Z-ring coordinator, general stress protein	ytxG (facZ)	BSU29780	0.580766										1.56533	0.371018			spo gene	SigD, SigB
Homoserine kinase	thrB	BSU32240	0.582109		MPPV								2.83845	0.20508
Long-chain-fatty-acid--CoA ligase	lcfB	BSU10270	0.582133										2.0704	0.28117
N-formyl-4-amino-5-aminomethyl-2-methylpyrimidine deformylase	ylmB	BSU15350	0.583323		APPA								1.42436	0.409532
Phosphopentomutase	drm	BSU23500	0.5844										0.667994	0.874858
Nnon-specific DNA-binding protein Hbsu	hbs	BSU22790	0.585089										0.668804	0.874829				SigH
Protein EcsB	ecsB	BSU10050	0.585596										0.758638	0.771904			spo gene
Minor extracellular protease vpr	vpr	BSU38090	0.589408										1.33473	0.441593				SigH
Uncharacterized protein YxiB	yxiB	BSU39320	0.589575										1.34338	0.438876
Putative NAD(P)H nitroreductase YodC	yodC	BSU19550	0.589767										1.11467	0.529094
Acetoin:2,6-dichlorophenolindophenol oxidoreductase subunit beta	acoB	BSU08070	0.590213										0.460459	1.28179				SigL
Group 2 truncated hemoglobin YjbI	yjbI	BSU11560	0.590277		GPPL								3.53906	0.166789
Superoxide dismutase [Mn]	sodA	BSU25020	0.590514										0.898906	0.656925				SigB
Aldose 1-epimerase	galM	BSU18360	0.591443		FPPN								2.19564	0.269372				SigB
Stage IV sporulation protein A	spoIVA	BSU22800	0.591697										0.207033	2.85798				SigE
RNA-binding protein Hfq	hfq	BSU17340	0.591932										1.601	0.369726				SigE
Petrobactin ABC transporter solute-binding protein	yclQ (fpbQ)	BSU03830	0.592384										1.78247	0.332338
Inhibitor of PDH	yneR (pdhI)	BSU18060	0.592816										1.18519	0.500185
Uncharacterized protein YdeM	ydeM	BSU05250	0.593197										1.56679	0.378608
Uncharacterized UDP-glucosyltransferase YjiC	yjiC	BSU12220	0.594083										0.884122	0.671947
Thiazole synthase	thiG	BSU11690	0.594091										1.26152	0.470931
Aryl-phospho-beta-D-glucosidase BglH	bglH	BSU39260	0.596124										1.78238	0.334453
Uncharacterized protein YwqH	ywqH	BSU36210	0.599007										1.30262	0.459849
Uncharacterized protein YweA	yweA	BSU37800	0.600299										1.46045	0.411036
Uncharacterized protein YqbC	yqbC	BSU26160	0.600374										2.15715	0.278318
50S ribosomal protein L18	rplR	BSU01320	0.600894										0.210205	2.85861
HTH-type transcriptional regulator LrpA	lrpA	BSU05050	0.601366										1.05206	0.57161
Putative cytochrome P450 YjiB	yjiB	BSU12210	0.602095		DPPK								0.965007	0.623928
Polyketide biosynthesis acyl-carrier-protein AcpK	acpK	BSU17130	0.603177										0.54	1.117
Lactate utilization protein C	lutC	BSU34030	0.603312										1.67881	0.359368
NAD-dependent protein deacetylase	srtN	BSU09650	0.605059										1.29305	0.467932
Transmembrane modulator of PtkA	ywqC (tkmA)	BSU36260	0.605117										1.52644	0.396424
Threonine--tRNA ligase 2	thrZ	BSU37560	0.60514										0.408794	1.48031
RnpB-binding protein YlxR	ylxR (rnpM)	BSU16610	0.60783										0.824435	0.737268				SigB
Histidine biosynthesis bifunctional protein HisIE	hisI	BSU34860	0.607939										1.54089	0.394539
2-C-methyl-D-erythritol 2,4-cyclodiphosphate synthase	ispF	BSU00910	0.609008										1.26419	0.48174				SigM,SigB
Thiol-disulfide oxidoreductase YkuV	ykuV (ahpT)	BSU14230	0.609488										0.762227	0.799615
Uncharacterized protein YwqI	ywqI	BSU36200	0.611421										1.51791	0.402805
Response regulator aspartate phosphatase H	rapH	BSU06830	0.611993										1.78961	0.34197
Thiol-disulfide oxidoreductase	bdbD	BSU33480	0.612691										2.42181	0.252989				SigE
Surfactin synthase subunit 2	srfAB	BSU03490	0.612879		VPPG	RPPV							0.708416	0.86514
Uncharacterized aminotransferase YodT	yodT	BSU19740	0.613115		TPPPG	APPF	FPPE						0.103697	5.91258				SigE
Phosphoadenosine phosphosulfate reductase	cysH	BSU15570	0.613393										1.94224	0.315818
Bacilysin biosynthesis oxidoreductase BacC	bacC	BSU37720	0.613393										0.959245	0.639454
Uncharacterized protein YozE	yozE	BSU19680	0.614244										0.267871	2.29306				SigE
Transcription elongation factor GreA	greA	BSU27320	0.61505										0.90867	0.676869
Probable oxidoreductase YyaE	yyaE	BSU40930	0.615561										1	0.615561
Uncharacterized protein YkzS	ykzS	BSU13819	0.616285										1.19989	0.513617
Ketol-acid reductoisomerase	ilvC	BSU28290	0.616884		VPPA								1.08502	0.568545
HTH-type transcriptional regulator CitR	citR	BSU09430	0.617146		APPD								1.07909	0.571913
Transcriptional repressor ChrS	ywrC (chrS)	BSU36110	0.61901										1.18877	0.520715
Uncharacterized protein YddJ	yddJ	BSU04990	0.62137										1.4649	0.424172
Regulatory protein DegR	degR	BSU21940	0.621804										1.37111	0.453503				SigD
Asparagine synthetase [glutamine-hydrolyzing] 3	asnO	BSU10790	0.622056										0.031863	19.5228			spo gene	SigE
RNA pyrophosphohydrorase, converts promary transcripts to 5'-monophosphate RNA	yvcI (nahA)	BSU34780	0.622354										1.64904	0.377404
Inhibitor of DnaA oligomerization	yabA	BSU00330	0.622669										3.05705	0.203683
HTH-type transcriptional regulator Hpr (ScoC)	hpr	BSU09990	0.623018		EPPY								1.56768	0.397414
Heme-based aerotactic transducer HemAT	hemAT	BSU10380	0.62331										0.588917	1.0584				SigD
Uncharacterized protein YtxH	ytxH	BSU29770	0.623545										1.0909	0.571588				SigH,SigB
HTH-type transcriptional regulator ImmR	immR	BSU04820	0.623561										1.04649	0.595861
Uncharacterized protein YqfB	yqfB	BSU25370	0.623627		GPPR								1.12819	0.552767				SigW
Uncharacterized ABC transporter ATP-binding protein YvrO	yvrO	BSU33270	0.623939		KPPK								0.798307	0.781577
Non-canonical purine NTP pyrophosphatase	ysnA	BSU28360	0.625051										1.43137	0.43668
8-amino-7-oxononanoate synthase 2	bioF	BSU30220	0.625917		IPPA	RPPT							0.190341	3.2884
Two-component system YycF/YycG regulatory protein YycH	walH	BSU40390	0.628459										1.39925	0.449139			Essential
Uncharacterized protein YwlG (affects the level of EFP modification)	ywlG	BSU36910	0.631493										1.03827	0.608217			EF-P modification control
Anti-sigma F factor	spoIIAB	BSU23460	0.631782										0.62445	1.01174				SigH, SigG, SigF
Uncharacterized transporter YxxF	yxxF	BSU39240	0.634513										2.0428	0.310609
Uncharacterized HTH-type transcriptional regulator YazB	yazB	BSU00800	0.634881		APPE								3.0709	0.206741
Xylose repressor	xylR	BSU17590	0.635041										1.88778	0.336395
HTH-type transcriptional regulator SlrR	slrR	BSU34380	0.635534										0.366046	1.73621
Copper transport protein YcnJ	ycnJ	BSU03950	0.635827		SPPE								2.41538	0.263241
Spore germination protein GerE	gerE	BSU28410	0.635987										0.123404	5.1537				SigK
Polyketide synthase PksN	pksN	BSU17210	0.636428		LPPN	QPPD	IPPY						0.881425	0.722045
Glycine oxidase	thiO	BSU11670	0.636847										1.17364	0.542625
Effector of MurAA degradation by ClpCP	yrzL (reoM)	BSU27400	0.637666										1.86827	0.341313
Mannitol-specific phosphotransferase enzyme IIA component	mtlF	BSU03982	0.63773										1.65768	0.384711
Putative efflux system component YknX	yknX	BSU14350	0.638445										0.686209	0.930394				SigW
Vegetative catalase	katA	BSU08820	0.639263										2.39874	0.2665
SPBc2 prophage-derived glycosyltransferase SunS	sunS	BSU21450	0.639632										1.38911	0.46046
Surfactin synthase subunit 1	srfAA	BSU03480	0.63968		RPPV								0.777958	0.822255
Uncharacterized protein YcbR	ycbR	BSU02610	0.639686		EPPV	EPPA							1.71099	0.37387
Uncharacterized membrane protein YubF	yubF	BSU31110	0.640072										0.976605	0.655405
tRNA pseudouridine synthase A	truA	BSU01480	0.641464										0.823234	0.779199
Uncharacterized protein YxjG	yxjG	BSU38960	0.641563		KPPF								1.90721	0.336388
Uncharacterized protein YozC	yozC	BSU19300	0.642328										1.51166	0.424916
Methyl-accepting chemotaxis protein McpB	mcpB	BSU31260	0.643152										1.61508	0.398218				SigD
Uncharacterized protein YyaQ	yyaQ	BSU40750	0.643975		CPPE								2.41734	0.266398
Uncharacterized ABC transporter permease YknZ	yknZ	BSU14370	0.644207										0.572357	1.12553				SigW
Sensor histidine kinase ResE	resE	BSU23110	0.644785		NPPA	LPPE							2.40561	0.268034
Protein IolH	iolH	BSU39690	0.645431		NPPD								0.431492	1.49581
Phosphoribosylglycinamide formyltransferase 2	purT	BSU02230	0.645491										0.726208	0.888851
S-(2-succino)cysteine N-acetyltransferase	yxeL (snaB)	BSU39510	0.647136										1.61678	0.400262
4-deoxy-L-threo-5-hexosulose-uronate ketol-isomerase	kduI	BSU22130	0.64731										0.715512	0.904681
General stress protein 26	ydaG	BSU04220	0.647429										0.697893	0.927691				SigB
Motility protein B	motB	BSU13680	0.647479		TPPE	NPPR							2.02563	0.319644				SigD
Bacilysin biosynthesis protein BacB	bacB	BSU37730	0.649883		VPPH	FPPR	APPH						0.940796	0.69078
Uncharacterized glycosylase YvbX	yvbX	BSU34020	0.650361										2.17957	0.298389
Putative ATP-dependent helicase YeeB	yeeB	BSU06770	0.651566		APPA								1.45097	0.449057
Putative ribosomal-protein-alanine acetyltransferase	yjcK	BSU11890	0.652722										1.55471	0.419834
Oxalate decarboxylase OxdC	oxdC	BSU33240	0.653115		VPPE								0.822542	0.794021				SigO
Uncharacterized N-acetyltransferase YitI	yitI	BSU11000	0.653179										1.40471	0.464992
Ribonuclease YobL	yobL	BSU19000	0.653212		SPPW								0.970296	0.67321
Metallopeptidase	ymxG (mlpA)	BSU16710	0.653276										0.241586	2.70412
Uncharacterized protein YdbB	ydbB	BSU04410	0.654005										0.923908	0.707868
Phosphomethylpyrimidine synthase	thiC	BSU08790	0.654515										0.629023	1.04053
Uncharacterized protein YqfT	yqfT	BSU25120	0.655136										0.211582	3.09637
Uncharacterized protein YukJ	yukJ	BSU31945	0.655667										1.83653	0.357013
Uncharacyerized protein YhbH	yhbH	BSU08980	0.655996										0.296076	2.21564			spo gene	SigE
Probable murein peptide carboxypeptidase	ykfA	BSU12970	0.656969		SPPD								1.41996	0.462666
Phospholipase YtpA	ytpA	BSU30510	0.65843										1.14616	0.574467				SigM
SPBc2 prophage-derived uncharacterized protein YopT	yopT	BSU20770	0.659054										1.15993	0.568187
Probable 4-aminobutyrate aminotransferase	gabT	BSU03900	0.659314										1.00292	0.657391
Similar to endo-1,4-beta-glucanase	ysdC	BSU28820	0.659773		KPPH								0.585625	1.12661
Flagellar biosynthesis protein FlhA	flhA	BSU16390	0.660733		FPPW	SPPV							1.72389	0.38328				SigD
Probable glycine dehydrogenase (decarboxylating) subunit 1	gcvPA	BSU24560	0.662647		TPPG								1.1033	0.600606
Cofactor of the FtsE-FtsX complex	yqzD (sweD)	BSU24930	0.662934										2.0584	0.322063
Protein IolS	iolS	BSU39780	0.663297										0.826865	0.802183
Uncharacterized transcriptional regulatory protein YvfU	yvfU	BSU34060	0.663394										1.50238	0.441562
Response regulator aspartate phosphatase F	rapF	BSU37460	0.664312										0.593998	1.11837				SigH
PLP-dependent L-alanine aminotransferase	yugH (alaT)	BSU31400	0.665471										1.32268	0.503121
Aminodeoxychorismate/anthranilate synthase component 2	pabA	BSU00750	0.665619										1.43426	0.464087
Protease synthase and sporulation negative regulatory protein PAI 1	paiA	BSU32150	0.665809										0.828657	0.803479
S-adenosyl-L-methionine-dependent methyltransferase	yktD	BSU14690	0.666535		VPPG								4.81953	0.138299
Bacillithiol S-transferase	yuaE (bstB)	BSU31030	0.667375										0.90985	0.733499
Uncharacterized aminotransferase YhxA	yhxA	BSU09260	0.671032		APPD	MPPD	APPF						1.16428	0.576347
Dihydroneopterin aldolase	folB	BSU00780	0.671426		DPPI								2.60286	0.257957			Essential
Septum formation protein Maf	maf	BSU28050	0.671526										2.41419	0.278158				SigM
Epsilon subunit of RNA polymerase	rpoY	BSU14540	0.672304										1.691	0.397579
Probable molybdenum cofactor guanylyltransferase	mobA	BSU14260	0.673521										1.19416	0.564012
5-methylthioadenosine/S-adenosylhomocysteine nucleosidase	mtnN	BSU27270	0.674129										1.20465	0.559608
Probable deoxyuridine 5-triphosphate nucleotidohydrolase YncF	yncF	BSU17660	0.674366										0.851458	0.792013
Dephospho-CoA kinase	coaE	BSU29060	0.674401										1.77947	0.37899				SigE
Diguanylate cyclase	ytrP (dgcP)	BSU29650	0.674422										2.38678	0.282566
Uncharacterized protein YusU	yusU	BSU32930	0.674707		MPPL								2.86951	0.23513
Putative ribonuclease YeeF	yeeF	BSU06812	0.674803		VPPV	KPPK							1.10797	0.609045
Sec-independent protein translocase protein TatAc	tatAC	BSU17710	0.675696										1.82629	0.369983
Glycoxalase I	ywbC (glxA)	BSU38370	0.675696										1.3654	0.494872
Putative thiamine pyrophosphate-containing protein YdaP	ydaP	BSU04340	0.67651		EPPL								0.655475	1.03209				SigB
Glycerol-3-phosphate cytidylyltransferase	tagD	BSU35740	0.677018										2.76762	0.244621			Essential
Carboxylesterase YbfK	ybfK	BSU02260	0.677315										2.50569	0.270311				SigX
ComG operon repressor	comZ	BSU11310	0.677711										1.48646	0.455923				SigE
Transition state regulatory protein AbrB	abrB	BSU00370	0.677907										2.67657	0.253274
Uncharacterized protein YpmA	ypmA	BSU22390	0.677921										2.28278	0.296972
Sporulation-specific transcription factor SpoVIF	spoVIF	BSU11810	0.678249										0.187685	3.61376				SigE
Spore coat polysaccharide biosynthesis protein SpsK	spsK	BSU37820	0.67833		HPPG								0.121526	5.58175				SigE, SigK
Alkyl hydroperoxide reductase subunit C	ahpC	BSU40090	0.678396										1.45808	0.465266
Uncharacterized protein YpjD	ypjD	BSU22500	0.678601										0.59436	1.14173
3-isopropylmalate dehydratase large subunit	leuC	BSU28260	0.678683										0.908043	0.747413
Probable acyl-CoA dehydrogenase YngJ	fenK	BSU18260	0.67876										0.0543915	12.4791				SigE
SPBc2 prophage-derived uncharacterized HTH-type transcriptional regulator YopS	yopS	BSU20780	0.679272										0.802246	0.846712
Glycine cleavage system H protein	gcvH	BSU32800	0.679495										0.932886	0.728379
Putative heme-dependent peroxidase YwfI	ywfI (hemQ)	BSU37670	0.679709										2.27143	0.299243
NADH dehydrogenase-like protein YumB	yumB	BSU32100	0.680281		YPPT								0.135648	5.01504
Membrane protein insertase YidC;Membrane protein insertase MisCB	oxaAB	BSU23890	0.682046										2.92055	0.233534
Sulfur carrier protein ThiS adenylyltransferase	thiF	BSU11700	0.683121										1.32892	0.514043
Transcriptional regulatory protein ComA	comA	BSU31680	0.683702										0.952738	0.717618
Uncharacterized deoxyribonuclease YabD	yabD	BSU00390	0.684561										0.734629	0.931846
SPBc2 prophage-derived uncharacterized protein YorG	yorG	BSU20390	0.684597										0.64659	1.05878
Uncharacterized protein YjcP	yjcP	BSU11940	0.685471										2.56564	0.267173				SigD
Uncharacterized phosphatase PhoE	phoE	BSU10340	0.685897										0.999006	0.686579
8-amino-7-oxononanoate synthase 1;8-amino-7-oxononanoate synthase	kbl	BSU17000	0.686501		HPPA								0.663383	1.03485
Nuclease SbcCD subunit D	sbcD	BSU10640	0.686733		NPPA								0.888233	0.773146
SPBc2 prophage-derived uncharacterized protein YopH	yopH	BSU20890	0.687402										1.21631	0.565155
Uncharacterized protein YwoF	ywoF	BSU36460	0.687744										1.614	0.426112
Fructose-specific phosphotransferase enzyme IIB component	levE	BSU27060	0.68822										1.48947	0.462058				SigL
Thioredoxin	trxA	BSU28500	0.689505										0.997938	0.69093			Heat stress	SigB
FMN-dependent NADH-azoreductase 1	azoR1(yocJ)	BSU19230	0.690346										1.09401	0.631026
Uncharacterized protein YwdI	ywdI	BSU37950	0.690671		APPS								1.00917	0.684396
Probable metallo-hydrolase YybB	yybB	BSU40700	0.691214		HPPI								1.83628	0.376421
Uncharacterized N-acetyltransferase YdgE	ydgE	BSU05600	0.692164										1.52879	0.452752
Putative pyruvyl transferase EpsI	epsI	BSU34290	0.692201										0.449738	1.53912				SigF
ComG operon protein 1	comGA	BSU24730	0.692502										1.09878	0.630246
Probable bifunctional P-450/NADPH-P450 reductase 2	cypE(yrhJ)	BSU27160	0.692874		APPD	CPPH							2.4548	0.282253				SigX, SigM, SigW
Chemotaxis protein CheV	cheV	BSU14010	0.692874										1.43056	0.484336				SigD
Polyketide synthase PksJ	pksJ	BSU17180	0.693323		VPPT	LPPR	SPPA	SPPQ					0.44531	1.55694
Uncharacterized transporter YrhG	yrhG	BSU27200	0.693514										0.794247	0.873172
Cell division topological determinant MinJ	minJ	BSU35220	0.693786										1.19072	0.58266			spo gene	SigD
Aspartate 1-decarboxylase;Aspartate 1-decarboxylase alpha chain	panD	BSU22410	0.693933										0.547528	1.26739
Putative phosphatase YitU	yitU	BSU11140	0.694026										1.08201	0.641425				SigG
Ribonucleoside-diphosphate reductase	nrdE	BSU20060	0.694149										0.425208	1.63249			Essential
Probable transcriptional regulatory protein YrbC	yrbC	BSU27820	0.69517										0.658114	1.05631
Thioredoxin-like protein YdbP;Thioredoxin	ydbP	BSU04550	0.695201										1.33088	0.522363
RNA polymerase sigma factor SigA	sigA	BSU25200	0.695673		VPPG								1.73962	0.3999				SigD,SigH
DNA polymerase III PolC-type	polC	BSU16580	0.695691		SPPI	QPPE	LPPH	IPPF					1.4419	0.482483			Essential
Heptaprenyl diphosphate synthase component 2	hepT	BSU22740	0.695884										0.740211	0.940116
Uncharacterized protein YwqG	ywqG	BSU36220	0.697336										1.21145	0.575619
Chemotaxis protein CheY	cheY	BSU16330	0.697798										1.29947	0.536989				SigD
Uncharacterized metallophosphoesterase-like protein YydB	yydB	BSU40220	0.697824										1.16494	0.59902
Carboxylesterase	est	BSU33620	0.698193		VPPE								1.16423	0.599703				SigB
Tyrosine--tRNA ligase	tyrZ	BSU38460	0.698386		IPPE								1.76202	0.396355
ATP-dependent helicase/deoxyribonuclease subunit B	addB	BSU10620	0.699768		VPPL	IPPA	LPPL						1.12078	0.624358
putative thiol management oxidoreductase component	yjbH	BSU11550	0.704		TPPL								2.6039	0.270364			spo gene
peroxidase converting ferric iron into ferrous iron	efeN(efeB)	BSU38260	0.71		LPPQ								2.40749	0.294913				SigM,SigV,SigW,SigX,SigY
sulfite reductase (flavoprotein alpha-subunit)	cysJ	BSU33440	0.732		EPPD								7.11912	0.102822
bacillibactin trilactone hydrolase	besA	BSU32010	0.763		TPPPPA								2.73231	0.279251
conserved hypothetical protein	ypiF	BSU22570	0.779		LPPY								2.29101	0.340025
cytochrome caa3 oxidase (subunit III)	ctaE	BSU14910	0.782		DPPT								2.07236	0.377348
enoyl-CoA hydratase	fadB	BSU28540	0.791		NPPA								2.47526	0.319563
putative hydroquinone-specific extradiol dioxygenase	mhqA	BSU12870	0.81		LPPY								3.01573	0.268592
ATP synthase (subunit beta, component F1)	atpD	BSU36810	0.811		EPPG								2.4606	0.329594
cytochrome aa3-600 quinol oxidase (subunit I)	qoxB	BSU38160	0.873		IPPH								2.35587	0.370563
GTPase involved in cell partioning and DNA repair	obg	BSU27920	0.885		VPPG								3.99727	0.221401
ribose ABC transporter (ribose-binding lipoprotein)	rbsB	BSU35960	0.946		EPPQ								2.08385	0.453969
ribonuclease HIII	rnhC	BSU28620	0.988		KPPG	APPA							3.44499	0.286793
ribosomal protein L11 (BL11)	rplK	BSU01020	0.994		APPV	TPPA							2.00921	0.494721
conserved hypothetical protein	ykyB	BSU14020	1.033		MPPT								2.0751	0.497807
putative cysteine synthase-like protein	ytkP	BSU29970	1.053		IPPI								2.07174	0.508268
two-component response regulator [LytS]	lytT	BSU28920	1.091		HPPA								3.44726	0.316484
ATP-dependent Clp protease (class III stress gene)	clpE	BSU13700	1.106		SPPG								2.01282	0.549477
spore DNA translocase	spoIIIE	BSU16800	1.13		EPPD	APPM							2.83389	0.398745
1-pyrroline-5-carboxylate dehydrogenase	putC	BSU03210	1.167		IPPW								2.09671	0.556586
enoyl-CoA hydratase / 3-hydroxyacyl-CoA dehydrogenase	fadN	BSU32840	1.169		RPPV								2.45701	0.475782
putative transcriptional regulator	yuaC	BSU31070	1.209		FPPK								2.00561	0.60281
transcriptional repressor of the SOS regulon	lexA	BSU17850	1.259		VPPD	YPPS							7.66888	0.16417
sulfite reductase (hemoprotein beta-subunit)	cysI	BSU33430	1.331		VPPS								4.9056	0.271323
RNA polymerase sigma-54 factor (sigma-L)	sigL	BSU34200	1.333		TPPL								2.14891	0.620315				SigL
putative integral inner membrane protein	yneJ	BSU17950	1.347		LPPI								2.76238	0.487623
DNA-dependent ATPase	rarA	BSU27530	1.357		GPPG								2.87754	0.471584
carboxylesterase NP	nap	BSU05440	1.474		APPL								4.3021	0.342623
tRNA methle transferase	yabB(trmN6)	BSU00340	1.505		NPPY	LPPL							2.31921	0.648927
dipeptide ABC transporter (dipeptide-binding lipoprotein)	dppE	BSU12960	1.506		DPPI								2.64775	0.568785
phosphotransferase system (PTS) glucosamine-specific enzyme IICBA component	gamP	BSU02350	1.511		QPPY								2.59947	0.581272
putative hydrolase involved in biofilm formation	ymdB	BSU16970	1.583		LPPL								2.33544	0.677816			spo gene
					Ribosome-stalling at not XPPX									Down
					Ribosome-stalling at XPPX									Up
				Underlined XPPX is verified for ribosome-stalling in the litelature.
