# Supplementary material for: Pleiotropic roles of elongation factor P in Bacillus subtilis physiology revealed by phenotypic and multi-omics analyses
Source: Microbiol Spectr. 2026 Mar 4;14(4):e03142-25. doi: 10.1128/spectrum.03142-25 (PMC13055313; doi:10.1128/spectrum.03142-25)
Supplement: Table S2B — iTRAQ analysis (Increased proteins). [file spectrum.03142-25-s0004.xlsx]

## Sheet: DEP analysis
Table S2B. iTRAQ analysis (Increased proteins).
Protein names	Gene names	Locus tag	Fold (efp/wt)	EFP-rescued ribosome-stalling (PLoS Genet 15:e1008179)	PP motif, which was detected by manual curation and Rajkovic et al, 2016 (supplemental Table 3).			mRNA Fold (efp/wt)	Fold(Protein)/fold(mRNA)	EFP-mediated protein decrease (fold < 0.7), direct target
Putative secretion system component EssB/YukC	yukC	BSU31890	6.29661		QPPS	IPPY		0.875158	7.19482
Uncharacterized YwzC	ywzC	BSU37610	5.05387					2.00555	2.51994
30S ribosomal protein S6	rpsF	BSU40910	5.03337					1.35214	3.72251
Fatty acid metabolism regulator protein	fadR	BSU28550	4.97022					3.85318	1.2899
FeS cluster assembly protein SufD	sufD	BSU32700	4.49935					1.41994	3.1687
Uncharacterized N-acetyltransferase YjcF	yjcF	BSU11840	3.85372					1.35086	2.85279
HPr-like protein Crh	crh	BSU34740	3.47908					1.81853	1.91312
Putative nucleotide-binding protein	yitK1	BSU11020	3.46871					1.57161	2.2071
Protein-arginine kinase	mcsB	BSU00850	3.46418					1.30966	2.6451
Uncharacterized protein YhaN (sbcE)	yhaN	BSU09920	3.31765					0.54	6.1438
Menaquinol-cytochrome c reductase cytochrome b subunit	qcrB	BSU22550	3.1683					1.45731	2.17407
Putative bacilysin exporter BacE	bacE	BSU37700	3.11343					1.07288	2.90193
Glutamate dehydrogenase	rocG	BSU37790	3.02315					0.422848	7.1495
S-adenosylmethionine:tRNA ribosyltransferase-isomerase	queA	BSU27720	3.00994		LPPY			0.678494	4.43622
Putative sigma L-dependent transcriptional regulator YplP	yplP	BSU21780	2.99961		LPPY			4.19038	0.715833
30S ribosomal protein S18	rpsR	BSU40890	2.99463					1.29397	2.3143
Inositol-1-monophosphatase	suhB	BSU14670	2.97598					0.606203	4.90921
Uncharacterized protein YdhJ	ydhJ	BSU05780	2.92135					1.27738	2.28698
Uncharacterized protein YxiF	yxiF	BSU39210	2.85246					1.22303	2.33229
Uncharacterized proteinYlaN	ylaN (fpa)	BSU14840	2.79549					1.62289	1.72254
Peroxide operon regulator	perR	BSU08730	2.76399					2.92622	0.94456
Electron transfer flavoprotein subunit alpha	etfA	BSU28520	2.72683					1.58683	1.71841
30S ribosomal protein S5	rpsE	BSU01330	2.71446					0.17561	15.4574
60 kDa chaperonin	groEL	BSU06030	2.70599					0.265987	10.1734
Probable fructose-bisphosphate aldolase	fbaA	BSU37120	2.65908					1.57888	1.68416
Isocitrate dehydrogenase [NADP]	icd	BSU29130	2.63053					1.04356	2.52072
Glutamate--tRNA ligase	gltX	BSU00920	2.62084					1.13552	2.30806
50S ribosomal protein L29	rpmC	BSU01240	2.57926					0.290629	8.87475
Oligopeptide ABC transporter (Binding lipoprotein)	appA/2	BSU11382	2.57734		NPPN			1.69956	1.51647
Uncharacterized protein YvyC	yvyC	BSU35350	2.572		IPPK			1.99433	1.28966
Cell wall-binding protein YqgA	yqgA	BSU25050	2.55496					1.28543	1.98763
Uncharacterized protein YjlC	yjlC	BSU12280	2.51866					0.712014	3.53737
Methylthioribulose-1-phosphate dehydratase	mtnB	BSU13610	2.40499					2.1987	1.09382
50S ribosomal protein L24	rplX	BSU01270	2.3628					0.207159	11.4058
Acetylornithine aminotransferase	argD	BSU11220	2.28236		LPPL			1.15882	1.96955
Uncharacterized peptidase YqhT	yqhT	BSU24460	2.26387					0.583672	3.87867
Uncharacterized protein YvzF	yvzF	BSU33049	2.24467					1.04348	2.15113
Acetate kinase	ackA	BSU29470	2.21214					1.02643	2.15519
Uncharacterized protein YwcH	ywcH	BSU38100	2.19979					1.06889	2.058
N-acetyl-gamma-glutamyl-phosphate reductase	argC	BSU11190	2.17669		APPG			1.95009	1.1162
Proline dehydrogenase 2	ycgM(putB)	BSU03200	2.17083					1.746	1.24332
30S ribosomal protein S11	rpsK	BSU01420	2.16848		RPPK			0.463627	4.67721
Uncharacterized protein YpmR	ypmR	BSU21740	2.14623					1.59585	1.34488
Ribulose-phosphate 3-epimerase	rpeA	BSU15790	2.14335					0.882335	2.42918
Uncharacterized protein YuzK	yuzK	BSU32719	2.13698					1	2.13698
30S ribosomal protein S20	rpsT	BSU25550	2.11793					1.47665	1.43428
30S ribosomal protein S13	rpsM	BSU01410	2.09919					0.573349	3.66127
Uncharacterized protein YetN	yetN	BSU07240	2.0914					1.26537	1.6528
Trigger factor	tig	BSU28230	2.08586					0.627	3.32672
phosphatidylglycerophosphate synthase	pgsA	BSU16920	2.07014					0.675815	3.06318
Holliday junction ATP-dependent DNA helicase RuvA	ruvA	BSU27740	2.0489					0.986828	2.07624
Putative efflux system component YhbJ	yhbJ	BSU09000	2.02913					0.578	3.5106
2-hydroxymuconate tautomerase;Tautomerase	ywhB	BSU37540	2.02785					1.59534	1.27111
Uncharacterized protein YpzJ	ypzJ	BSU23328	2.02763					0.87962	2.30512
tRNA-dihydrouridine synthase;Probable tRNA-dihydrouridine synthase 2	yfjN	BSU08030	2.01068					1.5492	1.29789
30S ribosomal protein S8	rpsH	BSU01300	2.00139					0.179807	11.1307
Component of 2-oxoglutarate dehydrogenase complex	odhB	BSU19360	1.99934					0.746864	2.67698
Uncharacterized protein YwkD	ywkD	BSU37020	1.99513		DPPE			1.28014	1.55852
L-threonine 3-dehydrogenase	tdh	BSU03050	1.99103					0.712528	2.79432
Uncharacterized N-acetyltransferase YhfO	yhfO	BSU10310	1.97955					0.553437	3.57683
Uncharacterized metallophosphoesterase YunD	yunD	BSU32370	1.97766					4.77096	0.414519
Folylpolyglutamate synthase	folC	BSU28080	1.97075		HPPV			1.26071	1.56321
DNA gyrase subunit A	gyrA	BSU00070	1.96563		IPPH			1.4422	1.36294
Uncharacterized protein YitL	yitL	BSU11030	1.9652		LPPY			0.978444	2.00849
ATP synthase subunit c	atpE	BSU36860	1.96426					1.2204	1.60952
Uncharacterized MscS family protein YfkC	yfkC	BSU07940	1.96141					1.02827	1.90748
Efp aminopentanone reductase	ymfI	BSU16870	1.96121					0.586207	3.3456
30S ribosomal protein S21	rpsU	BSU25410	1.95569					1.30755	1.49569
tRNA threonylcarbamoyladenosine biosynthesis protein TsaE	tsaE	BSU05910	1.95525					1.00594	1.9437
Deoxyguanosine kinase	dgk	BSU00150	1.95099					0.876795	2.22514
Putative integral inner membrane protein	yuiD	BSU32060	1.94989					3.29084	0.59252
Iron(3+)-hydroxamate-binding protein	yxeB	BSU39610	1.9426					1.19747	1.62226
Aminotransferase	aspB	BSU22370	1.93658					0.606834	3.19129
HTH-type transcriptional repressor nagABR	yvoA (nagR)	BSU35030	1.93055					0.994746	1.94075
CDP-diacylglycerol--serine O-phosphatidyltransferase	pssA	BSU02270	1.92906					0.896808	2.15103
Uncharacterized protein YhzC	yhzC	BSU10410	1.92492					1.52507	1.26218
Similar to alkaline schock protein	yloU (rfaB)	BSU15830	1.92244					0.778431	2.46964
Penicillin-binding protein 4	pbpD	BSU31490	1.91784					1.71002	1.12153
Nisin and gallidermin ABC transporter ATP-binding protein YvcR	yvcR (psdA)	BSU34700	1.8951					2.81463	0.673303
NADH dehydrogenase-like protein YjlD	ndh	BSU12290	1.89224		YPPT			0.992127	1.90725
Glycine betaine/carnitine/choline-binding protein OpuCC	opuCC	BSU33810	1.87845		FPPY			1.55171	1.21057
Arginine transport ATP-binding protein ArtM	artM	BSU23960	1.87548					1.03769	1.80735
Rhomboid protease GluP	gluP	BSU24870	1.87149					1.17618	1.59116
UDP-N-acetylglucosamine 1-carboxyvinyltransferase	murAA	BSU36760	1.86881					0.824	2.26798
Segregation and condensation protein B	scpB	BSU23210	1.85612		LPPL			1.18124	1.57133
Ornithine carbamoyltransferase;Ornithine carbamoyltransferase, catabolic	argF	BSU11250	1.85488					1.08756	1.70554
Uncharacterized ABC transporter ATP-binding protein YybJ	yybJ	BSU40620	1.85166					1.30307	1.421
Probable multidrug resistance ABC transporter ATP-binding/permease protein YheH	yheH (bmrD)	BSU09720	1.84713					1.44709	1.27644
Probable L-serine dehydratase, alpha chain	sdaAA	BSU15860	1.84532					1.2633	1.46071
Inositol 2-dehydrogenase/D-chiro-inositol 3-dehydrogenase	iolG	BSU39700	1.83434					0.408789	4.48725
Heat-inducible transcription repressor HrcA	hrcA	BSU25490	1.83426					0.60763	3.01872
Cell wall-binding protein YocH	yocH	BSU19210	1.83409					0.776688	2.36142
Maltodextrin-binding protein MdxE	mdxE	BSU34610	1.83296					1.51193	1.21233
Citrate synthase 1;Citrate synthase	citA	BSU09440	1.83134					0.735765	2.48904
Diadenyl cyclase, synthesis of c-di-AMP	ybbP (cdaA)	BSU01750	1.82006					1.35667	1.34156
Sugar phosphate phosphatase PhoC	ywpJ (phoC)	BSU36290	1.80769					1.38564	1.30459
Methionine aminopeptidase 1;Methionine aminopeptidase	mapA	BSU01380	1.80498		GPPN			0.41119	4.38964
Probable amino-acid import ATP-binding protein YxeO	yxeO	BSU39480	1.7999					1.22374	1.47081
Uncharacterized amino acid permease YtnA	ytnA (araP)	BSU30530	1.79426					1.40337	1.27853
30S ribosomal protein S2	rpsB	BSU16490	1.78976					0.513024	3.48865
Thymidine kinase	tdk	BSU37060	1.78714					1.85326	0.964322
Glycine betaine/carnitine/choline transport ATP-binding protein OpuCA	opuCA	BSU33830	1.7807		EPPL			1.49631	1.19006
Octanoyltransferase LipM	lipM	BSU24530	1.77786		IPPV			1.76604	1.00669
Flagellar protein	fliL	BSU16300	1.77301					0.951066	1.86424
Cadmium, zinc and cobalt-transporting ATPase	cadA(copB)	BSU33490	1.77101		VPPL			0.755	2.34571
Succinate dehydrogenase iron-sulfur subunit	sdhB	BSU28430	1.76006					1.06637	1.65052
Putative protein YfkA	yfkA	BSU07955	1.75946		TPPL			0.698369	2.51938
Organic hydroperoxide resistance transcriptional regulator	ohrR	BSU13150	1.75934					1.47085	1.19614
Acetylglutamate kinase	argB	BSU11210	1.7574					1.51664	1.15874
Arginine transport system permease protein ArtQ	artQ	BSU23970	1.7563					1.62782	1.07893
FMN reductase (NADPH)	nfrA	BSU38110	1.7557					0.957868	1.83293
Arginase	rocF (argI)	BSU40320	1.75333					1.07586	1.62969
Fumarate hydratase class II	fumC (citG)	BSU33040	1.73682					0.769	2.25854
50S ribosomal protein L23	rplW	BSU01180	1.73566					0.432071	4.01706
Uncharacterized protein YtmB	ytmB	BSU30570	1.7311					1.12741	1.53547
Alpha-galactosidase	melA	BSU30300	1.73079					1.08178	1.59995
Ktr system potassium uptake protein A	ktrA	BSU31090	1.72529					0.619633	2.78437
Queuine tRNA-ribosyltransferase	tgt	BSU27710	1.72379		CPPY			0.576914	2.98795
Uncharacterized symporter YodF	yodF	BSU19580	1.71993					1.59894	1.07567
DEAD-box ATP-dependent RNA helicase CshA	cshA	BSU04580	1.71911					1.40788	1.22106
Foldase protein PrsA	prsA	BSU09950	1.71071					1.3426	1.27418
50S ribosomal protein L19	rplS	BSU16040	1.70733					0.817627	2.08815
ATP-dependent Clp protease proteolytic subunit	clpP	BSU34540	1.70705					0.839715	2.0329
Gamma-D-glutamyl-L-lysine endopeptidase	ykfC	BSU12990	1.70332					1.20448	1.41416
Purine catabolism regulatory protein	pucR	BSU32420	1.70017		FPPH			1.71354	0.992197
Oxygen-independent coproporphyrinogen-III oxidase-like protein HemZ	hemZ	BSU09840	1.69872					0.450949	3.76698
Arsenical resistance operon repressor	arsR	BSU25810	1.69736					1.28771	1.31813
tRNA pseudouridine synthase	ylyB(rluD)	BSU15460	1.6972					0.44984	3.7729
Putative RNA-binding protein YlmH	ylmH	BSU15410	1.69422					0.865802	1.95682
Ornithine aminotransferase	rocD	BSU40340	1.69193		IPPE	APPL		1.1981	1.41218
Putative nucleotidase YqfW	yqfW	BSU25090	1.69157					2.35472	0.718376
Protease HtpX homolog	htpX	BSU13490	1.69086					1.89953	0.890146
Probable amino acid-proton symporter YbeC	ybeC (aimA)	BSU02120	1.68785					2.05747	0.820352
Uncharacterized protein YtxK	ytxK	BSU29480	1.68707					0.674056	2.50286
Cell shape-determining protein MreC	mreC	BSU28020	1.68507					1.54566	1.0902
Aminomethyltransferase	gcvT	BSU24570	1.68431					1.11295	1.51337
Putative ABC transporter substrate-binding lipoprotein YhfQ	yhfQ	BSU10330	1.68166					2.61398	0.643334
Probable bifunctional P-450/NADPH-P450 reductase 1	cypD	BSU07250	1.6795		KPPS	LPPD	CPPH	0.0981914	17.1043
Uncharacterized protein YjcM	yjcM	BSU11910	1.67799					0.815644	2.05726
Uncharacterized protein YhcI	yhcI	BSU09090	1.67706					1.19962	1.398
Nucleotide-binding protein YvcJ	yvcJ	BSU34770	1.67389		LPPS			1.42455	1.17504
Glycerol kinase	glpK	BSU09290	1.67387					1.96961	0.849847
2-oxoglutarate dehydrogenase E1 component	odhA	BSU19370	1.6734		APPS			0.642563	2.60426
Glutamate racemase;Glutamate racemase 1	racE	BSU28390	1.6661					0.487945	3.41452
Protein-arginine kinase	mcsB	BSU00850	1.66607					1.30966	1.27214
Subunit of LicAFT	ymcA (ricA)	BSU17020	1.66547					1.91423	0.870049
NAD kinase 2;NAD kinase	nadK2	BSU29540	1.66543					1.03249	1.61303
Glycerol-3-phosphate dehydrogenase [NAD(P)+]	gpsA	BSU22830	1.66395					1.10445	1.50659
50S ribosomal protein L1	rplA	BSU01030	1.66302					1.21288	1.37113
50S ribosomal protein L13	rplM	BSU01490	1.66275					1.31708	1.26245
Probable multidrug resistance ABC transporter ATP-binding/permease protein YheI	yheI (bmrC)	BSU09710	1.66236		FPPK	SPPF	YPPG	1.45968	1.13885
Transcriptional regulator skin element genes	yqaE (sknR)	BSU26350	1.65709					2.28169	0.726256
Uncharacterized protein YnzB	ynzB	BSU17740	1.65699					0.374645	4.42282
Uncharacterized lipoprotein YqeF	yqeF	BSU25700	1.65545					1.49761	1.10539
Cell division protein FtsA;Cell division protein ftsA	ftsA	BSU15280	1.65493					1.05022	1.57579
50S ribosomal protein L5	rplE	BSU01280	1.6543					0.177192	9.33622
Methylthioribose kinase	mtnK	BSU13560	1.6539					0.906912	1.82366
Bifunctional oligoribonuclease and PAP phosphatase NrnA	nrnA	BSU29250	1.64232					0.884951	1.85583
Copper-sensing transcriptional repressor CsoR	csoR	BSU33520	1.64211					1.37928	1.19055
HTH-type transcriptional regulator KipR	kipR	BSU04100	1.63959					0.0821695	19.9538
Uncharacterized protein YabR	yabR	BSU00630	1.63579					1.4466	1.13078
Dihydropteroate synthase	folP (sul)	BSU00770	1.63572		LPPE			1.3384	1.22214
ATP-dependent dethiobiotin synthetase BioD	bioD	BSU30210	1.63542					0.191073	8.55913
Ribosomal protein S1	rpsA	BSU22880	1.63501					0.885995	1.8454
Glyoxalase II	yurT (glxB)	BSU32660	1.6343					1.225	1.33412
50S ribosomal protein L16	rplP	BSU01230	1.63359					0.210642	7.75528
Probable A/G-specific adenine glycosylase YfhQ	yfhQ (mutY)	BSU08630	1.63346		VPPD			1.35918	1.2018
Uncharacterized protein YvbT	yvbT	BSU33980	1.63303		KPPV			1.00355	1.62725
GTP pyrophosphokinase	relA	BSU27600	1.63104					1.5324	1.06437
Dynamin-like protein	ypbR (dynA)	BSU22030	1.62634					0.710623	2.2886
L-cystine-binding protein TcyA	tcyA	BSU03610	1.62328					0.752717	2.15656
Protein ArsC	arsC	BSU25780	1.61828		TPPH			0.66898	2.41903
Signal peptidase I S;Signal peptidase I	sipS	BSU23310	1.61567					1.98082	0.815657
Uncharacterized protein YtpQ	ytpQ	BSU29830	1.6096		LPPI			0.950388	1.69363
Proline--tRNA ligase	proS	BSU16570	1.6071					0.854	1.88185
Nucleoside permease;Purine nucleoside transport protein NupG	nupG	BSU39020	1.60438		TPPK	LPPH		1.94977	0.822858
DEAD-box ATP-dependent RNA helicase CshB	cshB	BSU25140	1.60373					1.70642	0.939823
UvrABC system protein A	uvrA	BSU35160	1.60212		LPPE			1.08193	1.4808
Stage V sporulation protein S	spoVS	BSU16980	1.60051					1.43474	1.11554
Magnesium transporter MgtE	mgtE	BSU13300	1.59926					1.14902	1.39185
Uncharacterized acetyltransferase YvcN	yvcN	BSU34730	1.59613					2.19974	0.7256
Iron-hydroxamate ABC transporter substrate-binding protein	fhuD	BSU33320	1.59463					3.63592	0.438578
Arginine-binding extracellular protein ArtP	artP	BSU23980	1.59412					2.18859	0.728379
Uncharacterized transporter YdgF	ydgF	BSU05620	1.59397					2.03653	0.782693
50S ribosomal protein L6	rplF	BSU01310	1.59354					0.186076	8.56396
Prephenate dehydratase	pheA	BSU27900	1.5884					1.80004	0.882424
Uncharacterized lipoprotein YcdA	ycdA	BSU02780	1.58807					1.35165	1.17491
Phosphotransferase, attches to teichoic acid	ywtF (tagT)	BSU35840	1.58792					3.23715	0.490529
Uncharacterized protein ymdB	ymdB	BSU16970	1.58372		LPPL			2.33544	0.678122
Citrate synthase 2;Citrate synthase	citZ	BSU29140	1.58282		LPPN			1.11173	1.42375
30S ribosomal protein S15	rpsO	BSU16680	1.5803					2.23862	0.705928
Succinate dehydrogenase flavoprotein subunit	sdhA	BSU28440	1.57836		QPPV			0.911076	1.73241
Mg-dependent 3'-5' DNA exonuclease	yprB (mrfB)	BSU22210	1.57586					1.08173	1.45679
30S ribosomal protein S3	rpsC	BSU01220	1.57573					0.318537	4.94678
Trehalose-6-phosphate hydrolase	treA	BSU07810	1.57563					1.09017	1.4453
Cysteine synthase	cysK	BSU00730	1.57508					1.60835	0.979316
N-acetylmuramic acid 6-phosphate etherase	murQ	BSU01700	1.573		CPPT			0.919785	1.71018
UPF0348 protein YlbM	tmcAL	BSU15060	1.57008					1.11196	1.412
Uncharacterized acyl-CoA thioester hydrolase YkhA	ykhA	BSU13030	1.56971					1.4821	1.05911
Probable tRNA sulfurtransferase	thiI	BSU29580	1.56681		SPPY	TPPS		1.05914	1.47932
Cystathionine gamma-lyase	yrhB (mccB)	BSU27250	1.56612					0.914499	1.71254
Transaminase MtnE	mtnE	BSU13580	1.56389					1.45561	1.07439
PTS system glucose-specific EIICBA component	ptsG	BSU13890	1.56075		WPPI			0.300757	5.18939
tRNA (guanine-N(7)-)-methyltransferase	trmB	BSU29900	1.56018					1.50261	1.03831
Transcription antiterminator LicT	licT	BSU39080	1.55771					1.66309	0.936636
Glucokinase	glcK	BSU24850	1.55399					1.26111	1.23223
Immunity protein SdpI	sdpI	BSU33780	1.54819					2.99521	0.516888
Aspartate carbamoyltransferase	pyrB	BSU15490	1.54039					1.18686	1.29787
tRNA O-methyltransferase	yrrM (trmR)	BSU27360	1.54026					1.0622	1.45007
Multidrug-efflux transporter 1 regulator	bmrR	BSU24020	1.53867					3.53166	0.43568
PTS system trehalose-specific EIIBC component	treP	BSU07800	1.53778					1.21691	1.26368
Type III pantothenate kinase	coaX	BSU00700	1.53742		VPPI			1.39482	1.10223
50S ribosomal protein L22	rplV	BSU01210	1.53565					0.274701	5.59025
AB hydrolase superfamily protein YclE	yclE	BSU03660	1.53455					1.1947	1.28446
ABC transporter ATP-binding protein YtrE	ytrE	BSU30420	1.53417					0.639827	2.39779
D-alanine--poly(phosphoribitol) ligase subunit 1	dltA	BSU38500	1.53107					1.11089	1.37824
Formimidoylglutamase	hutG	BSU39380	1.52383					0.966138	1.57724
Putative cysteine desulfurase IscS 1	iscS1	BSU27510	1.52026					1.2533	1.21301
Putative sulfate transporter YbaR	ybaR	BSU01580	1.51782					1.27251	1.19277
UDP-N-acetylglucosamine-N-acetylmuramyl-(pentapeptide) pyrophosphoryl-undecaprenol N-acetylglucosamine transferase	murG	BSU15220	1.51755					1.71914	0.882736
Oligopeptide-binding protein OppA	oppA	BSU11430	1.51725		VPPT			1.12261	1.35154
Lipoyl synthase	lipA	BSU32330	1.51645					1.41491	1.07176
Uncharacterized protein YyaP	yyaP	BSU40760	1.51263					3.01843	0.501132
Putative PTS system glucosamine-specific EIICBA component	gamP	BSU02350	1.51132		QPPY			2.59947	0.581394
Purine nucleoside phosphorylase DeoD-type	deoD	BSU19630	1.50936					0.571373	2.64163
Dipeptide-binding protein DppE	dppE	BSU12960	1.50553		DPPI			2.64775	0.568606
Adenine phosphoribosyltransferase	apt	BSU27610	1.50527					1.18427	1.27105
tRNA methlytransferase	yabB (trmN6)	BSU00340	1.50512		NPPY	LPPL		2.31921	0.64898
Uncharacterized protein YqeY	yqeY	BSU25400	1.50459					1.28123	1.17433
Pur operon repressor	purR	BSU00470	1.50275					1.16124	1.29409
Oligo-1,6-glucosidase 1	malL	BSU34560	1.50072		APPE			1.13537	1.32179
